# Supplementary material for: Children Use Statistics and Semantics in the Retreat from Overgeneralization
Source: PLoS One. 2014 Oct 15;9(10):e110009. doi: 10.1371/journal.pone.0110009 (PMC4198212; doi:10.1371/journal.pone.0110009)
Supplement: Data S1 — Data used in this study. Data are available in the supporting file titled Data S1. (XLSX) [file pone.0110009.s003.xlsx]

## Sheet: UnPrefixData
PPTNo	PPTAGE	CBGROUP	Verb	Prod Session No	ProdTrialNo	Primes	Targets	UNPRODSTRICT	ZeroBinaryBinaryJudge	UnBinary	Zero	Un	DifferenceScores	Type	Li_Type	FreqUnForm	FreqZeroForm	LogFreqUn	LogFreqZeroForm	Reversibility	PreEmption	SemanticFactor	Top_Synonym
1	3to4	A	ALLOW	1	12	Marge coiled the rope and then she uncoiled it	Marge allowed Bart some chocolate and then she took it off him	0	1	0	5	1	4	0	0	0	57808	0	10.9649	6.07	12.4431	-1.47	disallow (7)
2	3to4	A	ALLOW	2	14	Bart laced his shoes and then he unlaced them	Marge allowed Bart some chocolate and then she not allowed him	0	1	1	5	4	1	0	0	0	57808	0	10.9649	6.07	12.4431	-1.47	disallow (7)
3	3to4	A	ALLOW	1	9	Marge deleted the email and then she undeleted it	Marge allowed Bart some chocolate and then she took it away	0	0	0	2	2	0	0	0	0	57808	0	10.9649	6.07	12.4431	-1.47	disallow (7)
4	3to4	A	ALLOW	1	2	Homer bolted the door and then he unbolted it	Marge allowed Bart some chocolate and then she took it away EXP: took what away? CHI: the chocolate	0	1	1	5	4	1	0	0	0	57808	0	10.9649	6.07	12.4431	-1.47	disallow (7)
5	3to4	A	ALLOW	1	8	Marge loaded the basket and then she unloaded it	Marge allowed Bart some chocolate and then she want some more chocolate EXP: So what did Marge do? She allowed Bart some chocolate and then she? CHI: taked it	NA	1	0	4	2	2	0	0	0	57808	0	10.9649	6.07	12.4431	-1.47	disallow (7)
6	3to4	A	ALLOW	2	24	Homer clipped the papers together and then he unclipped them	Marge allowed Bart some chocolate and then she unlet him	0	0	0	2	1	1	0	0	0	57808	0	10.9649	6.07	12.4431	-1.47	disallow (7)
7	3to4	A	ALLOW	2	20	Lisa tied her shoelaces and then she untied them	Marge allowed Bart some chocolate and then she give it back	NA	1	0	5	1	4	0	0	0	57808	0	10.9649	6.07	12.4431	-1.47	disallow (7)
8	3to4	A	ALLOW	1	4	Lisa strapped on her watch and then she unstrapped it	Marge allowed Bart some chocolate and then she didn’t EXP: didn’t what? (REPEATS STEM) CHI: unallowed him chocoloate. EXP: Say that loud for Froggy! (Repeats Stem) CHI: Didn’t allow Bart chocolate	NA	1	0	4	1	3	0	0	0	57808	0	10.9649	6.07	12.4431	-1.47	disallow (7)
9	3to4	A	ALLOW	1	3	Bart chained the dog from a post and then he unchained it	Marge allowed Bart some chocolate and then she didn’t	NA	1	0	3	2	1	0	0	0	57808	0	10.9649	6.07	12.4431	-1.47	disallow (7)
10	3to4	A	ALLOW	1	8	Lisa bandaged her arm and then she unbandaged it	Marge allowed Bart some chocolate and then she didn’t allow chocolate	0	1	0	5	1	4	0	0	0	57808	0	10.9649	6.07	12.4431	-1.47	disallow (7)
21	5to6	A	ALLOW	1	12	Marge coiled the rope and then she uncoiled it	Marge allowed Bart some chocolate and then she didn’t allow him any chocolate	0	1	1	4	5	-1	0	0	0	57808	0	10.9649	6.07	12.4431	-1.47	disallow (7)
22	5to6	A	ALLOW	2	14	Bart laced his shoes and then he unlaced them	Marge allowed Bart some chocolate and then she eatened it EXP: so what happened to Bart. He was allowed chocolate and then she CHI: took it off him	NA	1	1	5	5	0	0	0	0	57808	0	10.9649	6.07	12.4431	-1.47	disallow (7)
23	5to6	A	ALLOW	1	9	Marge deleted the email and then she undeleted it	Marge allowed Bart some chocolate and then she didn’t allowed him it	0	0	0	3	1	2	0	0	0	57808	0	10.9649	6.07	12.4431	-1.47	disallow (7)
24	5to6	A	ALLOW	1	2	Homer bolted the door and then he unbolted it	Marge allowed Bart some chocolate and then she didn’t EXP: didn’t what? CHI: don't give Bart chocolate	NA	1	0	4	2	2	0	0	0	57808	0	10.9649	6.07	12.4431	-1.47	disallow (7)
25	5to6	A	ALLOW	1	8	Marge loaded the basket and then she unloaded it	Marge allowed Bart some chocolate and then she didn’t give it EXP: didn’t give what? CHI: the chocolate	0	1	0	5	3	2	0	0	0	57808	0	10.9649	6.07	12.4431	-1.47	disallow (7)
26	5to6	A	ALLOW	2	24	Homer clipped the papers together and then he unclipped them	Marge allowed Bart some chocolate and then she unallowed EXP: What did she? CHI: She unallowed Bart some chocolate	1	1	0	3	3	0	0	0	0	57808	0	10.9649	6.07	12.4431	-1.47	disallow (7)
27	5to6	A	ALLOW	2	20	Lisa tied her shoelaces and then she untied them	Marge allowed Bart some chocolate and then she not allowed some chocolate	0	1	1	5	3	2	0	0	0	57808	0	10.9649	6.07	12.4431	-1.47	disallow (7)
28	5to6	A	ALLOW	1	4	Lisa strapped on her watch and then she unstrapped it	Marge allowed Bart some chocolate and then she unallowed him some chocolate	1	1	0	4	1	3	0	0	0	57808	0	10.9649	6.07	12.4431	-1.47	disallow (7)
29	5to6	A	ALLOW	1	3	Bart chained the dog from a post and then he unchained it	Marge allowed Bart some chocolate and then she unallowed Bart to have chocolate	1	1	0	4	2	2	0	0	0	57808	0	10.9649	6.07	12.4431	-1.47	disallow (7)
30	5to6	A	ALLOW	1	8	Lisa bandaged her arm and then she unbandaged it	Marge allowed Bart some chocolate and then she unallowed him	1	1	1	5	4	1	0	0	0	57808	0	10.9649	6.07	12.4431	-1.47	disallow (7)
1	3to4	A	ASK	2	17	Homer buckled his belt and then he unbuckled it	Homer asked a question and then he didn’t ask a question	0	1	0	5	2	3	0	0	0	31894	0	10.3702	3.73	20.3969	-1.26	tell (5)
2	3to4	A	ASK	1	9	Lisa curled her eyelashes and then she uncurled them	Homer asked a question and then he unasked it	1	1	0	5	2	3	0	0	0	31894	0	10.3702	3.73	20.3969	-1.26	tell (5)
3	3to4	A	ASK	1	5	Homer clipped the papers together and then he unclipped them	Homer asked a question and then he EXP: what do you think the tick means? (repeat stem) CHI: I don’t know	NA	1	1	5	3	2	0	0	0	31894	0	10.3702	3.73	20.3969	-1.26	tell (5)
4	3to4	A	ASK	2	21	Bart laced his shoes and then he unlaced them	Homer asked a question and then he didn’t ask it	0	1	1	5	4	1	0	0	0	31894	0	10.3702	3.73	20.3969	-1.26	tell (5)
5	3to4	A	ASK	2	24	Bart clogged the sink and then he unclogged it	Homer asked a question and then he didn’t tell a question	0	1	0	4	2	2	0	0	0	31894	0	10.3702	3.73	20.3969	-1.26	tell (5)
6	3to4	A	ASK	2	23	Marge coiled the rope and then she uncoiled it	Homer asked a question and then he untaught the question	0	0	1	3	3	0	0	0	0	31894	0	10.3702	3.73	20.3969	-1.26	tell (5)
7	3to4	A	ASK	2	15	Homer clipped the papers together and then he unclipped them	Homer asked a question and then he didn’t answer	0	0	0	2	2	0	0	0	0	31894	0	10.3702	3.73	20.3969	-1.26	tell (5)
8	3to4	A	ASK	1	2	Bart clogged the sink and then he unclogged it	Homer asked a question and then he (EXP explains cartoon) EXP: So he asked a question and then he CHI: not ask it	0	1	1	5	4	1	0	0	0	31894	0	10.3702	3.73	20.3969	-1.26	tell (5)
9	3to4	A	ASK	2	22	Lisa braided her hair and then she unbraided it	Homer asked a question and then he didn’t ask a question	0	1	1	3	3	0	0	0	0	31894	0	10.3702	3.73	20.3969	-1.26	tell (5)
10	3to4	A	ASK	2	17	Homer did his tie and then he undid it	Homer asked a question and then he (EXP Repeats stem and explains cartoon) CHI: I don’t know	NA	1	0	5	1	4	0	0	0	31894	0	10.3702	3.73	20.3969	-1.26	tell (5)
21	5to6	A	ASK	2	17	Homer buckled his belt and then he unbuckled it	Homer asked a question and then he unasked a question	1	1	0	4	2	2	0	0	0	31894	0	10.3702	3.73	20.3969	-1.26	tell (5)
22	5to6	A	ASK	1	9	Lisa curled her eyelashes and then she uncurled them	Homer asked a question and then he EXP: what does the tick mean? CHI: Check. EXP: What does the check mean? CHI: he won something EXP: So whats happened to the question. If you ask a question what happens? Whats happened? CHI: I don’t understand this one	NA	0	0	1	1	0	0	0	0	31894	0	10.3702	3.73	20.3969	-1.26	tell (5)
23	5to6	A	ASK	1	5	Homer clipped the papers together and then he unclipped them	Homer asked a question and then he I don’t know what it means. EXP: He asked a question. Now whats he doing? CHI: Ihe aksed a person a quesiton and then he actually got the question that he told him right!	NA	1	0	5	1	4	0	0	0	31894	0	10.3702	3.73	20.3969	-1.26	tell (5)
24	5to6	A	ASK	2	21	Bart laced his shoes and then he unlaced them	Homer asked a question and then he unasked the question EXP: What does that mean? CHI: he asked a question EXP: and then he? CHI: didn’t ask a question	1	1	1	3	4	-1	0	0	0	31894	0	10.3702	3.73	20.3969	-1.26	tell (5)
25	5to6	A	ASK	2	24	Bart clogged the sink and then he unclogged it	Homer asked a question and then he EXP:: Whats happened? CHI: then he knew the question	0	1	0	5	3	2	0	0	0	31894	0	10.3702	3.73	20.3969	-1.26	tell (5)
26	5to6	A	ASK	2	23	Marge coiled the rope and then she uncoiled it	Homer asked a question and then he asked a question EXP: So what does the tick mean? If he got a tick what does that mean? CHI: he got the question right	NA	1	0	5	3	2	0	0	0	31894	0	10.3702	3.73	20.3969	-1.26	tell (5)
27	5to6	A	ASK	2	15	Homer clipped the papers together and then he unclipped them	Homer asked a question and then he he asked it [could not elaborate]	NA	1	1	4	5	-1	0	0	0	31894	0	10.3702	3.73	20.3969	-1.26	tell (5)
28	5to6	A	ASK	1	2	Bart clogged the sink and then he unclogged it	Homer asked a question and then he unasked the question EXP: what do you think that means? CHI Eh, didn’t ask the question	1	1	0	5	1	4	0	0	0	31894	0	10.3702	3.73	20.3969	-1.26	tell (5)
29	5to6	A	ASK	2	22	Lisa braided her hair and then she unbraided it	Homer asked a question and then he unasked a question EXP: what do you think that means CHI: he got it right	1	1	0	4	2	2	0	0	0	31894	0	10.3702	3.73	20.3969	-1.26	tell (5)
30	5to6	A	ASK	2	17	Homer did his tie and then he undid it	Homer asked a question and then he unasked a question	1	1	1	5	5	0	0	0	0	31894	0	10.3702	3.73	20.3969	-1.26	tell (5)
11	3to4	B	BANDAGE	2	16	Bart clogged the sink and then he unclogged it	Lisa bandaged her arm and then she unloosed it	NA	0	0	2	2	0	1	1	1	133	0.693147	4.89784	4.2	17.3745	1.08	remove (4)
12	3to4	B	BANDAGE	2	18	Bart clenched his fist and then he unclenched it	Lisa bandaged her arm and then she unwrapped it	0	1	1	5	5	0	1	1	1	133	0.693147	4.89784	4.2	17.3745	1.08	remove (4)
13	3to4	B	BANDAGE	2	24	Lisa rolled the newspaper and then she unrolled it	Lisa bandaged her arm and then she took it back off	0	1	0	4	2	2	1	1	1	133	0.693147	4.89784	4.2	17.3745	1.08	remove (4)
14	3to4	B	BANDAGE	2	15	Marge loaded the basket and then she unloaded it	Lisa bandaged her arm and then she unbandaged it	1	1	1	5	5	0	1	1	1	133	0.693147	4.89784	4.2	17.3745	1.08	remove (4)
15	3to4	B	BANDAGE	2	13	Marge zipped her coat and then she unzipped it	Lisa bandaged her arm and then she unbandaged it	1	1	1	5	5	0	1	1	1	133	0.693147	4.89784	4.2	17.3745	1.08	remove (4)
16	3to4	B	BANDAGE	1	11	Homer veiled the bride and then he unveiled it	Lisa bandaged her arm and then she got it off	0	1	1	5	4	1	1	1	1	133	0.693147	4.89784	4.2	17.3745	1.08	remove (4)
17	3to4	B	BANDAGE	1	3	Homer veiled the bride and then he unveiled it	Lisa bandaged her arm and then she unbandaged it	1	1	1	4	5	-1	1	1	1	133	0.693147	4.89784	4.2	17.3745	1.08	remove (4)
18	3to4	B	BANDAGE	1	10	Bart linked the railway tracks and then he unlinked them	Lisa bandaged her arm and then she got it off	0	1	1	5	4	1	1	1	1	133	0.693147	4.89784	4.2	17.3745	1.08	remove (4)
19	3to4	B	BANDAGE	1	7	Marge loaded the basket and then she unloaded it	Lisa bandaged her arm and then she got it off EXP: Got what off? CHI: Got the bandage off	0	1	0	5	3	2	1	1	1	133	0.693147	4.89784	4.2	17.3745	1.08	remove (4)
20	3to4	B	BANDAGE	1	12	Homer latched the gate and then he unlatched it	Lisa bandaged her arm and then she took it off	0	1	0	4	2	2	1	1	1	133	0.693147	4.89784	4.2	17.3745	1.08	remove (4)
31	5to6	B	BANDAGE	2	16	Bart clogged the sink and then he unclogged it	Lisa bandaged her arm and then she unbandaged her arm	1	1	1	4	4	0	1	1	1	133	0.693147	4.89784	4.2	17.3745	1.08	remove (4)
32	5to6	B	BANDAGE	2	18	Bart clenched his fist and then he unclenched it	Lisa bandaged her arm and then she unbanded it	1	1	1	5	5	0	1	1	1	133	0.693147	4.89784	4.2	17.3745	1.08	remove (4)
33	5to6	B	BANDAGE	2	24	Lisa rolled the newspaper and then she unrolled it	Lisa bandaged her arm and then she unbandaged her arm	1	1	0	5	3	2	1	1	1	133	0.693147	4.89784	4.2	17.3745	1.08	remove (4)
34	5to6	B	BANDAGE	2	15	Marge loaded the basket and then she unloaded it	Lisa bandaged her arm and then she unbanded it	1	1	1	5	5	0	1	1	1	133	0.693147	4.89784	4.2	17.3745	1.08	remove (4)
35	5to6	B	BANDAGE	2	13	Marge zipped her coat and then she unzipped it	Lisa bandaged her arm and then she unwrapped it	0	1	1	5	4	1	1	1	1	133	0.693147	4.89784	4.2	17.3745	1.08	remove (4)
36	5to6	B	BANDAGE	1	11	Homer veiled the bride and then he unveiled it	Lisa bandaged her arm and then she unbandaged her arm	1	1	1	5	5	0	1	1	1	133	0.693147	4.89784	4.2	17.3745	1.08	remove (4)
37	5to6	B	BANDAGE	1	3	Homer veiled the bride and then he unveiled it	Lisa bandaged her arm and then she unbandaged it	1	1	1	5	4	1	1	1	1	133	0.693147	4.89784	4.2	17.3745	1.08	remove (4)
38	5to6	B	BANDAGE	1	10	Bart linked the railway tracks and then he unlinked them	Lisa bandaged her arm and then she unbandaged it	1	1	1	4	5	-1	1	1	1	133	0.693147	4.89784	4.2	17.3745	1.08	remove (4)
39	5to6	B	BANDAGE	1	7	Marge loaded the basket and then she unloaded it	Lisa bandaged her arm and then she unbandaged it	1	1	1	3	3	0	1	1	1	133	0.693147	4.89784	4.2	17.3745	1.08	remove (4)
40	5to6	B	BANDAGE	1	12	Homer latched the gate and then he unlatched it	Lisa bandaged her arm and then she unbandaged her arm	1	0	0	3	2	1	1	1	1	133	0.693147	4.89784	4.2	17.3745	1.08	remove (4)
1	3to4	A	BELIEVE	2	16	Homer tangled the strings and then he untangled them	Lisa believed in unicorns and then she didn’t believe them	0	1	0	5	1	4	1	0	1	33641	0.693147	10.4235	4	12.9515	-0.92	disbelieve (5)
2	3to4	A	BELIEVE	1	2	Homer fastened his seatbelt and then he unfastened it	Lisa believed in unicorns and then she EXP explains concept of corss and tick. EXP: Lisa believed in unicorns with a tick and then she? What do you think the cross means? CHI I don’t know	NA	1	0	5	3	2	1	0	1	33641	0.693147	10.4235	4	12.9515	-0.92	disbelieve (5)
3	3to4	A	BELIEVE	2	24	Marge loaded the basket and then she unloaded it	Lisa believed in unicorns and then she didn’t believe in them	0	1	0	3	1	2	1	0	1	33641	0.693147	10.4235	4	12.9515	-0.92	disbelieve (5)
4	3to4	A	BELIEVE	2	20	Homer did his tie and then he undid it	Lisa believed in unicorns and then she didn’t believe in them	0	1	1	4	4	0	1	0	1	33641	0.693147	10.4235	4	12.9515	-0.92	disbelieve (5)
5	3to4	A	BELIEVE	1	6	Homer tangled the strings and then he untangled them	Lisa believed in unicorns and then she... I don’t know (EXP explains tick and cross in cartoon) EXP: Do you want to guess? CHI: I don’t know	NA	1	1	4	4	0	1	0	1	33641	0.693147	10.4235	4	12.9515	-0.92	disbelieve (5)
6	3to4	A	BELIEVE	2	20	Homer fastened his seatbelt and then he unfastened it	Lisa believed in unicorns and then she unlieved it EXP: Do you know what that means? CHI: no. SO what do you think this cartoon means (explains tick and cross) REPEATS STEM: CHI: unlieved it	1	0	0	2	1	1	1	0	1	33641	0.693147	10.4235	4	12.9515	-0.92	disbelieve (5)
7	3to4	A	BELIEVE	1	9	Homer buckled his belt and then he unbuckled it	Lisa believed in unicorns and then she EXP explains cartoon and then repeats stem. CHI: loved the unicorns (chi thinks cross is a heart) EXP: Repeats stem: CHI: lets it go	NA	1	0	5	2	3	1	0	1	33641	0.693147	10.4235	4	12.9515	-0.92	disbelieve (5)
8	3to4	A	BELIEVE	2	20	Lisa bandaged her arm and then she unbandaged it	Lisa believed in unicorns and then she not believed in unicorns	0	1	1	5	5	0	1	0	1	33641	0.693147	10.4235	4	12.9515	-0.92	disbelieve (5)
9	3to4	A	BELIEVE	2	14	Marge coiled the rope and then she uncoiled it	Lisa believed in unicorns and then she EXP REPEATS STEM - We see a tick first, so what do you think the cross means? CHI: She doesn’t believe in unicorns	NA	1	1	5	5	0	1	0	1	33641	0.693147	10.4235	4	12.9515	-0.92	disbelieve (5)
10	3to4	A	BELIEVE	1	7	Bart chained the dog from a post and then he unchained it	Lisa believed in unicorns and then she didn’t believe in unicorns	0	1	1	5	5	0	1	0	1	33641	0.693147	10.4235	4	12.9515	-0.92	disbelieve (5)
21	5to6	A	BELIEVE	2	16	Homer tangled the strings and then he untangled them	Lisa believed in unicorns and then she unbelieved in unicorns	1	1	1	4	5	-1	1	0	1	33641	0.693147	10.4235	4	12.9515	-0.92	disbelieve (5)
22	5to6	A	BELIEVE	1	2	Homer fastened his seatbelt and then he unfastened it	Lisa believed in unicorns and then she didn’t want to EXP: to what? What does the tick mean? CHI: She didn’t believe in the unicorn	0	1	1	5	3	2	1	0	1	33641	0.693147	10.4235	4	12.9515	-0.92	disbelieve (5)
23	5to6	A	BELIEVE	2	24	Marge loaded the basket and then she unloaded it	Lisa believed in unicorns and then she didn’t believe in them	0	1	1	5	5	0	1	0	1	33641	0.693147	10.4235	4	12.9515	-0.92	disbelieve (5)
24	5to6	A	BELIEVE	2	20	Homer did his tie and then he undid it	Lisa believed in unicorns and then she unbelieved in unicorns	1	1	0	5	3	2	1	0	1	33641	0.693147	10.4235	4	12.9515	-0.92	disbelieve (5)
25	5to6	A	BELIEVE	1	6	Homer tangled the strings and then he untangled them	Lisa believed in unicorns and then she didn’t believe in unicorns	0	1	1	5	3	2	1	0	1	33641	0.693147	10.4235	4	12.9515	-0.92	disbelieve (5)
26	5to6	A	BELIEVE	2	20	Homer fastened his seatbelt and then he unfastened it	Lisa believed in unicorns and then she unbelieved EXP: So what did the cross mean? CHI: She didn’t believe	1	1	0	5	3	2	1	0	1	33641	0.693147	10.4235	4	12.9515	-0.92	disbelieve (5)
27	5to6	A	BELIEVE	1	9	Homer buckled his belt and then he unbuckled it	Lisa believed in unicorns and then she unbelieved in unicorns	1	1	1	5	3	2	1	0	1	33641	0.693147	10.4235	4	12.9515	-0.92	disbelieve (5)
28	5to6	A	BELIEVE	2	20	Lisa bandaged her arm and then she unbandaged it	Lisa believed in unicorns and then she unbelieved in unicorns	1	1	0	5	1	4	1	0	1	33641	0.693147	10.4235	4	12.9515	-0.92	disbelieve (5)
29	5to6	A	BELIEVE	2	14	Marge coiled the rope and then she uncoiled it	Lisa believed in unicorns and then she unbelieved in unicorns	1	1	1	5	4	1	1	0	1	33641	0.693147	10.4235	4	12.9515	-0.92	disbelieve (5)
30	5to6	A	BELIEVE	1	7	Bart chained the dog from a post and then he unchained it	Lisa believed in unicorns and then she didn’t believe in them	0	1	1	5	5	0	1	0	1	33641	0.693147	10.4235	4	12.9515	-0.92	disbelieve (5)
11	3to4	B	BEND	2	22	Lisa rolled the newspaper and then she unrolled it	Homer bent the metal bar and then he straightened it flat	0	1	0	4	2	2	1	0	50	3304	3.93183	8.10319	5.27	13.2347	-0.84	straighten (14)
12	3to4	B	BEND	2	13	Lisa leashed the dog and then she unleashed it	Homer bent the metal bar and then he straightened it	0	1	1	5	4	1	1	0	50	3304	3.93183	8.10319	5.27	13.2347	-0.84	straighten (14)
13	3to4	B	BEND	1	10	Bart hooked the picture on the wall and then unhooked it	Homer bent the metal bar and then he (EXP repeates stem) CHI: bended it straight	0	1	1	5	5	0	1	0	50	3304	3.93183	8.10319	5.27	13.2347	-0.84	straighten (14)
14	3to4	B	BEND	1	7	Lisa leashed the dog and then she unleashed it	Homer bent the metal bar and then he straightened it again	0	1	1	5	5	0	1	0	50	3304	3.93183	8.10319	5.27	13.2347	-0.84	straighten (14)
15	3to4	B	BEND	2	16	Marge screwed the top on the container and then she unscrewed it	Homer bent the metal bar and then he unbent it	1	1	1	4	5	-1	1	0	50	3304	3.93183	8.10319	5.27	13.2347	-0.84	straighten (14)
16	3to4	B	BEND	2	24	Marge zipped her coat and then she unzipped it	Homer bent the metal bar and then he didn’t…EXP: didn’t what? What did he do to the metal bar? REPEATS STEM CHI: didn’t do it EXP REPEATS STEM; Whats happened to the metal bar? CHI: He didn’t bend it	NA	1	1	3	3	0	1	0	50	3304	3.93183	8.10319	5.27	13.2347	-0.84	straighten (14)
17	3to4	B	BEND	2	20	Marge folded her arms and then she unfolded them	Homer bent the metal bar and then he unbent it	1	1	1	3	3	0	1	0	50	3304	3.93183	8.10319	5.27	13.2347	-0.84	straighten (14)
18	3to4	B	BEND	2	24	Marge screwed the top on the container and then she unscrewed it	Homer bent the metal bar and then he got it straight again	0	1	0	4	2	2	1	0	50	3304	3.93183	8.10319	5.27	13.2347	-0.84	straighten (14)
19	3to4	B	BEND	2	24	Lisa braided her hair and then she unbraided it	Homer bent the metal bar and then he got it straight again	0	0	0	3	2	1	1	0	50	3304	3.93183	8.10319	5.27	13.2347	-0.84	straighten (14)
20	3to4	B	BEND	2	19	Lisa strapped on her watch and then she unstrapped it	Homer bent the metal bar and then he made it straight	0	0	0	3	1	2	1	0	50	3304	3.93183	8.10319	5.27	13.2347	-0.84	straighten (14)
31	5to6	B	BEND	2	22	Lisa rolled the newspaper and then she unrolled it	Homer bent the metal bar and then he didn’t….unbend it	1	1	0	3	2	1	1	0	50	3304	3.93183	8.10319	5.27	13.2347	-0.84	straighten (14)
32	5to6	B	BEND	2	13	Lisa leashed the dog and then she unleashed it	Homer bent the metal bar and then he unbented it	1	1	1	5	3	2	1	0	50	3304	3.93183	8.10319	5.27	13.2347	-0.84	straighten (14)
33	5to6	B	BEND	1	10	Bart hooked the picture on the wall and then unhooked it	Homer bent the metal bar and then he unbent it	1	1	1	5	5	0	1	0	50	3304	3.93183	8.10319	5.27	13.2347	-0.84	straighten (14)
34	5to6	B	BEND	1	7	Lisa leashed the dog and then she unleashed it	Homer bent the metal bar and then he unbented it	1	1	1	5	5	0	1	0	50	3304	3.93183	8.10319	5.27	13.2347	-0.84	straighten (14)
35	5to6	B	BEND	2	16	Marge screwed the top on the container and then she unscrewed it	Homer bent the metal bar and then he bended it straight	0	1	1	5	5	0	1	0	50	3304	3.93183	8.10319	5.27	13.2347	-0.84	straighten (14)
36	5to6	B	BEND	2	24	Marge zipped her coat and then she unzipped it	Homer bent the metal bar and then he unstraightened the bar Exp: Whats he done? CHI: he straightened it again	0	0	NA	3	3	0	1	0	50	3304	3.93183	8.10319	5.27	13.2347	-0.84	straighten (14)
37	5to6	B	BEND	2	20	Marge folded her arms and then she unfolded them	Homer bent the metal bar and then he unbent the metal bar	1	1	1	4	5	-1	1	0	50	3304	3.93183	8.10319	5.27	13.2347	-0.84	straighten (14)
38	5to6	B	BEND	2	24	Marge screwed the top on the container and then she unscrewed it	Homer bent the metal bar and then he unbent it	1	1	1	5	4	1	1	0	50	3304	3.93183	8.10319	5.27	13.2347	-0.84	straighten (14)
39	5to6	B	BEND	2	24	Lisa braided her hair and then she unbraided it	Homer bent the metal bar and then he unbent	1	1	1	3	4	-1	1	0	50	3304	3.93183	8.10319	5.27	13.2347	-0.84	straighten (14)
40	5to6	B	BEND	2	19	Lisa strapped on her watch and then she unstrapped it	Homer bent the metal bar and then unbent it	1	1	1	4	5	-1	1	0	50	3304	3.93183	8.10319	5.27	13.2347	-0.84	straighten (14)
11	3to4	B	BUCKLE	2	24	Homer veiled the bride and then he unveiled it	Homer buckled his belt and then he loosened it	0	1	0	4	2	2	1	1	15	246	2.77259	5.50939	4.87	15.2872	1.59	release (7)
12	3to4	B	BUCKLE	1	5	Bart clogged the sink and then he unclogged it	Homer buckled his belt and then he unbuckled it	1	1	0	5	1	4	1	1	15	246	2.77259	5.50939	4.87	15.2872	1.59	release (7)
13	3to4	B	BUCKLE	1	7	Lisa strapped on her watch and then she unstrapped it	Homer buckled his belt and then he put it off again	0	1	0	5	3	2	1	1	15	246	2.77259	5.50939	4.87	15.2872	1.59	release (7)
14	3to4	B	BUCKLE	2	16	Homer veiled the bride and then he unveiled it	Homer buckled his belt and then he untangled his belt off	0	0	1	1	5	-4	1	1	15	246	2.77259	5.50939	4.87	15.2872	1.59	release (7)
15	3to4	B	BUCKLE	2	23	Lisa strapped on her watch and then she unstrapped it	Homer buckled his belt and then he unbuck'd it	1	1	0	4	3	1	1	1	15	246	2.77259	5.50939	4.87	15.2872	1.59	release (7)
16	3to4	B	BUCKLE	2	20	Homer corked the bottle and then he uncorked it	Homer buckled his belt and then he put it on again EXP: lets do it again (Repeats stem) CHI: got it off	0	1	1	3	4	-1	1	1	15	246	2.77259	5.50939	4.87	15.2872	1.59	release (7)
17	3to4	B	BUCKLE	2	23	Marge screwed the top on the container and then she unscrewed it	Homer buckled his belt and then he unbuckled it	1	1	1	5	4	1	1	1	15	246	2.77259	5.50939	4.87	15.2872	1.59	release (7)
18	3to4	B	BUCKLE	2	20	Lisa curled her eyelashes and then she uncurled them	Homer buckled his belt and then he got it off EXP: Got what off? CHI: Got the belt off	0	1	1	5	3	2	1	1	15	246	2.77259	5.50939	4.87	15.2872	1.59	release (7)
19	3to4	B	BUCKLE	2	15	Marge reeled the cotton and then she unreeled it	Homer buckled his belt and then he unbuckled it	1	0	1	2	3	-1	1	1	15	246	2.77259	5.50939	4.87	15.2872	1.59	release (7)
20	3to4	B	BUCKLE	2	17	Marge screwed the top on the container and then she unscrewed it	Homer buckled his belt and then he unbuckled it	1	0	0	3	2	1	1	1	15	246	2.77259	5.50939	4.87	15.2872	1.59	release (7)
31	5to6	B	BUCKLE	2	24	Homer veiled the bride and then he unveiled it	Homer buckled his belt and then he unbuckled the belt	1	1	1	5	5	0	1	1	15	246	2.77259	5.50939	4.87	15.2872	1.59	release (7)
32	5to6	B	BUCKLE	1	5	Bart clogged the sink and then he unclogged it	Homer buckled his belt and then he unbuckled his belt	1	1	1	4	3	1	1	1	15	246	2.77259	5.50939	4.87	15.2872	1.59	release (7)
33	5to6	B	BUCKLE	1	7	Lisa strapped on her watch and then she unstrapped it	Homer buckled his belt and then he unbuckled his belt	1	1	1	5	5	0	1	1	15	246	2.77259	5.50939	4.87	15.2872	1.59	release (7)
34	5to6	B	BUCKLE	2	16	Homer veiled the bride and then he unveiled it	Homer buckled his belt and then he unbuckled it	1	1	1	5	5	0	1	1	15	246	2.77259	5.50939	4.87	15.2872	1.59	release (7)
35	5to6	B	BUCKLE	2	23	Lisa strapped on her watch and then she unstrapped it	Homer buckled his belt and then he undid it	0	1	1	5	5	0	1	1	15	246	2.77259	5.50939	4.87	15.2872	1.59	release (7)
36	5to6	B	BUCKLE	2	20	Homer corked the bottle and then he uncorked it	Homer buckled his belt and then he unbuckled his belt	1	1	1	4	4	0	1	1	15	246	2.77259	5.50939	4.87	15.2872	1.59	release (7)
37	5to6	B	BUCKLE	2	23	Marge screwed the top on the container and then she unscrewed it	Homer buckled his belt and then he unbuckled his belt	1	1	1	5	5	0	1	1	15	246	2.77259	5.50939	4.87	15.2872	1.59	release (7)
38	5to6	B	BUCKLE	2	20	Lisa curled her eyelashes and then she uncurled them	Homer buckled his belt and then he unbuckled them	1	1	1	5	4	1	1	1	15	246	2.77259	5.50939	4.87	15.2872	1.59	release (7)
39	5to6	B	BUCKLE	2	15	Marge reeled the cotton and then she unreeled it	Homer buckled his belt and then he unbuckled it	1	1	0	4	2	2	1	1	15	246	2.77259	5.50939	4.87	15.2872	1.59	release (7)
40	5to6	B	BUCKLE	2	17	Marge screwed the top on the container and then she unscrewed it	Homer buckled his belt and then he unbuckled his belt	1	1	1	3	5	-2	1	1	15	246	2.77259	5.50939	4.87	15.2872	1.59	release (7)
1	3to4	A	BUTTON	1	6	Homer bolted the door and then he unbolted it	Bart buttoned his shirt and then he unbuttoned it	1	0	0	1	2	-1	1	1	82	210	4.41884	5.35186	4.53	16.3441	0.68	open (9)
2	3to4	A	BUTTON	1	11	Homer snapped the lego bricks together and then he unsnapped them apart	Bart buttoned his shirt and then he unbuttoned it	1	0	1	2	5	-3	1	1	82	210	4.41884	5.35186	4.53	16.3441	0.68	open (9)
3	3to4	A	BUTTON	1	4	Lisa tied her shoelaces and then she untied them	Bart buttoned his shirt and then he undid it EXP: undid what? CHI: his shirt	0	1	0	4	2	2	1	1	82	210	4.41884	5.35186	4.53	16.3441	0.68	open (9)
4	3to4	A	BUTTON	2	19	Homer clipped the papers together and then he unclipped them	Bart buttoned his shirt and then he unbuttoned it	1	0	0	2	1	1	1	1	82	210	4.41884	5.35186	4.53	16.3441	0.68	open (9)
5	3to4	A	BUTTON	1	7	Bart masked the cat and then he unmasked it	Bart buttoned his shirt and then he bit it down EXP: What?…CHI: he bit his button down again	0	1	0	4	1	3	1	1	82	210	4.41884	5.35186	4.53	16.3441	0.68	open (9)
6	3to4	A	BUTTON	2	19	Homer wrapped the present and then he unwrapped it	Bart buttoned his shirt and then he unbuttoned his shirt	1	0	1	2	3	-1	1	1	82	210	4.41884	5.35186	4.53	16.3441	0.68	open (9)
7	3to4	A	BUTTON	2	18	Homer did his tie and then he undid it	Bart buttoned his shirt and then he unbuttoned it	1	1	1	5	5	0	1	1	82	210	4.41884	5.35186	4.53	16.3441	0.68	open (9)
8	3to4	A	BUTTON	2	14	Homer fastened his seatbelt and then he unfastened it	Bart buttoned his shirt and then he unbuttoned it	1	1	1	5	5	0	1	1	82	210	4.41884	5.35186	4.53	16.3441	0.68	open (9)
9	3to4	A	BUTTON	1	12	Lisa tied her shoelaces and then she untied them	Bart buttoned his shirt and then he unbuttoned them	1	1	0	5	3	2	1	1	82	210	4.41884	5.35186	4.53	16.3441	0.68	open (9)
10	3to4	A	BUTTON	2	23	Lisa strapped on her watch and then she unstrapped it	Bart buttoned his shirt and then he unbuttoned it	1	1	1	5	5	0	1	1	82	210	4.41884	5.35186	4.53	16.3441	0.68	open (9)
21	5to6	A	BUTTON	1	6	Homer bolted the door and then he unbolted it	Bart buttoned his shirt and then he unbuttoned his shirt	1	1	1	5	4	1	1	1	82	210	4.41884	5.35186	4.53	16.3441	0.68	open (9)
22	5to6	A	BUTTON	1	11	Homer snapped the lego bricks together and then he unsnapped them apart	Bart buttoned his shirt and then he undone it	0	1	1	5	5	0	1	1	82	210	4.41884	5.35186	4.53	16.3441	0.68	open (9)
23	5to6	A	BUTTON	1	4	Lisa tied her shoelaces and then she untied them	Bart buttoned his shirt and then he unbuttoned it	NA	1	1	5	5	0	1	1	82	210	4.41884	5.35186	4.53	16.3441	0.68	open (9)
24	5to6	A	BUTTON	2	19	Homer clipped the papers together and then he unclipped them	Bart buttoned his shirt and then he unbuttoned his shirt	1	0	1	3	4	-1	1	1	82	210	4.41884	5.35186	4.53	16.3441	0.68	open (9)
25	5to6	A	BUTTON	1	7	Bart masked the cat and then he unmasked it	Bart buttoned his shirt and then he unbuttoned his shirt	1	1	1	5	5	0	1	1	82	210	4.41884	5.35186	4.53	16.3441	0.68	open (9)
26	5to6	A	BUTTON	2	19	Homer wrapped the present and then he unwrapped it	Bart buttoned his shirt and then he unbuttoned his shirt	1	1	1	5	5	0	1	1	82	210	4.41884	5.35186	4.53	16.3441	0.68	open (9)
27	5to6	A	BUTTON	2	18	Homer did his tie and then he undid it	Bart buttoned his shirt and then he unbuttoned his shirt	1	1	1	4	4	0	1	1	82	210	4.41884	5.35186	4.53	16.3441	0.68	open (9)
28	5to6	A	BUTTON	2	14	Homer fastened his seatbelt and then he unfastened it	Bart buttoned his shirt and then he unbuttoned it	1	1	1	5	5	0	1	1	82	210	4.41884	5.35186	4.53	16.3441	0.68	open (9)
29	5to6	A	BUTTON	1	12	Lisa tied her shoelaces and then she untied them	Bart buttoned his shirt and then he buttoned his shirt EXP: He buttoned his shirt and then he? unbuttoned his shirt	1	1	1	4	4	0	1	1	82	210	4.41884	5.35186	4.53	16.3441	0.68	open (9)
30	5to6	A	BUTTON	2	23	Lisa strapped on her watch and then she unstrapped it	Bart buttoned his shirt and then he unbuttoned it	1	1	0	3	3	0	1	1	82	210	4.41884	5.35186	4.53	16.3441	0.68	open (9)
11	3to4	B	CHAIN	1	3	Marge screwed the top on the container and then she unscrewed it	Bart chained the dog from a post and then he locked him out EXP: whats happened (repeats sentence) CHI: chained it up EXP: he didn’t chain it up though. He chained it and then he? CHI: he locked him out	NA	0	0	2	2	0	1	1	2	303	1.09861	5.71703	4.6	16.665	1.93	release (6)
12	3to4	B	CHAIN	2	24	Homer tangled the strings and then he untangled them	Bart chained the dog from a post and then he chained them undone	0	1	1	4	5	-1	1	1	2	303	1.09861	5.71703	4.6	16.665	1.93	release (6)
13	3to4	B	CHAIN	2	20	Marge coiled the rope and then she uncoiled it	Bart chained the dog from a post and then he wrapped it off him	0	1	0	3	1	2	1	1	2	303	1.09861	5.71703	4.6	16.665	1.93	release (6)
14	3to4	B	CHAIN	1	3	Marge crumpled the paper and then she uncrumpled it	Bart chained the dog from a post and then he tangled it off	0	1	0	5	1	4	1	1	2	303	1.09861	5.71703	4.6	16.665	1.93	release (6)
15	3to4	B	CHAIN	2	18	Marge loaded the basket and then she unloaded it	Bart chained the dog from a post and then he unchained it	1	1	1	3	4	-1	1	1	2	303	1.09861	5.71703	4.6	16.665	1.93	release (6)
16	3to4	B	CHAIN	2	23	Marge coiled the rope and then she uncoiled it	Bart chained the dog from a post and then he didn’t chain the dog	0	0	1	3	5	-2	1	1	2	303	1.09861	5.71703	4.6	16.665	1.93	release (6)
17	3to4	B	CHAIN	2	16	Marge zipped her coat and then she unzipped it	Bart chained the dog from a post and then he unchained it	1	0	1	2	4	-2	1	1	2	303	1.09861	5.71703	4.6	16.665	1.93	release (6)
18	3to4	B	CHAIN	2	17	Marge reeled the cotton and then she unreeled it	Bart chained the dog from a post and then he got the dog out	0	0	0	1	3	-2	1	1	2	303	1.09861	5.71703	4.6	16.665	1.93	release (6)
19	3to4	B	CHAIN	2	16	Homer veiled the bride and then he unveiled it	Bart chained the dog from a post and then he unchained it	1	0	0	3	3	0	1	1	2	303	1.09861	5.71703	4.6	16.665	1.93	release (6)
20	3to4	B	CHAIN	2	13	Bart clogged the sink and then he unclogged it	Bart chained the dog from a post and then he undo the dog	0	0	0	1	1	0	1	1	2	303	1.09861	5.71703	4.6	16.665	1.93	release (6)
31	5to6	B	CHAIN	1	3	Marge screwed the top on the container and then she unscrewed it	Bart chained the dog to the post and then he unchanged it	1	1	1	4	4	0	1	1	2	303	1.09861	5.71703	4.6	16.665	1.93	release (6)
32	5to6	B	CHAIN	2	24	Homer tangled the strings and then he untangled them	Bart chained the dog to the post and then he unchained it	1	1	1	5	4	1	1	1	2	303	1.09861	5.71703	4.6	16.665	1.93	release (6)
33	5to6	B	CHAIN	2	20	Marge coiled the rope and then she uncoiled it	Bart chained the dog to the post and then he unchained the dog to the post	1	1	1	5	4	1	1	1	2	303	1.09861	5.71703	4.6	16.665	1.93	release (6)
34	5to6	B	CHAIN	1	3	Marge crumpled the paper and then she uncrumpled it	Bart chained the dog from a post and then he unchained him	1	1	1	5	5	0	1	1	2	303	1.09861	5.71703	4.6	16.665	1.93	release (6)
35	5to6	B	CHAIN	2	18	Marge loaded the basket and then she unloaded it	Bart chained the dog to the post and then he undid it EXP: undid what? CHI: the chain	0	1	0	5	3	2	1	1	2	303	1.09861	5.71703	4.6	16.665	1.93	release (6)
36	5to6	B	CHAIN	2	23	Marge coiled the rope and then she uncoiled it	Bart chained the dog to a post and then he unchained the dog to the post	1	0	1	3	5	-2	1	1	2	303	1.09861	5.71703	4.6	16.665	1.93	release (6)
37	5to6	B	CHAIN	2	16	Marge zipped her coat and then she unzipped it	Bart chained the dog from a post and then he unchainged the dog	1	0	1	2	5	-3	1	1	2	303	1.09861	5.71703	4.6	16.665	1.93	release (6)
38	5to6	B	CHAIN	2	17	Marge reeled the cotton and then she unreeled it	Bart chained the dog from a post and then he unchained him	1	1	1	5	5	0	1	1	2	303	1.09861	5.71703	4.6	16.665	1.93	release (6)
39	5to6	B	CHAIN	2	16	Homer veiled the bride and then he unveiled it	Bart chained the dog from a post and then he unchained the dog	1	1	0	4	2	2	1	1	2	303	1.09861	5.71703	4.6	16.665	1.93	release (6)
40	5to6	B	CHAIN	2	13	Bart clogged the sink and then he unclogged it	Bart chained the dog from a post and then he unchained the dog	1	1	1	5	3	2	1	1	2	303	1.09861	5.71703	4.6	16.665	1.93	release (6)
1	3to4	A	CLOSE	1	4	Marge deleted the email and then she undeleted it	Marge closed the door and then she unclosed it	1	1	0	5	2	3	0	0	0	12587	0	9.4405	6.6	18.9719	0.1	open (15)
2	3to4	A	CLOSE	2	23	Lisa braided her hair and then she unbraided it	Marge closed the door and then she opened it	0	1	0	5	1	4	0	0	0	12587	0	9.4405	6.6	18.9719	0.1	open (15)
3	3to4	A	CLOSE	2	16	Bart clogged the sink and then he unclogged it	Marge closed the door and then she opened it	0	0	0	2	2	0	0	0	0	12587	0	9.4405	6.6	18.9719	0.1	open (15)
4	3to4	A	CLOSE	2	23	Marge loaded the basket and then she unloaded it	Marge closed the door and then she opened it	0	1	1	5	4	1	0	0	0	12587	0	9.4405	6.6	18.9719	0.1	open (15)
5	3to4	A	CLOSE	2	20	Lisa curled her eyelashes and then she uncurled them	Marge closed the door and then she opened the door again	0	1	0	5	2	3	0	0	0	12587	0	9.4405	6.6	18.9719	0.1	open (15)
6	3to4	A	CLOSE	1	11	Homer tangled the strings and then he untangled them	Marge closed the door and then she unclosed the door EXP: do you know what it means? CHI: I don’t know. EXP: Tell Froggy what happpend CHI: unclosed the door	1	0	0	3	3	0	0	0	0	12587	0	9.4405	6.6	18.9719	0.1	open (15)
7	3to4	A	CLOSE	1	7	Bart masked the cat and then he unmasked it	Marge closed the door and then she opened it	0	0	0	2	3	-1	0	0	0	12587	0	9.4405	6.6	18.9719	0.1	open (15)
8	3to4	A	CLOSE	1	12	Homer snapped the lego bricks together and then he unsnapped them apart	Marge closed the door and then she opened the door	0	1	1	5	4	1	0	0	0	12587	0	9.4405	6.6	18.9719	0.1	open (15)
9	3to4	A	CLOSE	1	9	Marge folded her arms and then she unfolded them	Marge closed the door and then she opened it	0	1	0	5	1	4	0	0	0	12587	0	9.4405	6.6	18.9719	0.1	open (15)
10	3to4	A	CLOSE	2	15	Lisa tied her shoelaces and then she untied them	Marge closed the door and then she opened the door	0	1	0	5	2	3	0	0	0	12587	0	9.4405	6.6	18.9719	0.1	open (15)
21	5to6	A	CLOSE	1	4	Marge deleted the email and then she undeleted it	Marge closed the door and then she opened it	0	1	1	5	4	1	0	0	0	12587	0	9.4405	6.6	18.9719	0.1	open (15)
22	5to6	A	CLOSE	2	23	Lisa braided her hair and then she unbraided it	Marge closed the door and then she opened it	0	1	1	5	5	0	0	0	0	12587	0	9.4405	6.6	18.9719	0.1	open (15)
23	5to6	A	CLOSE	2	16	Bart clogged the sink and then he unclogged it	Marge closed the door and then she opened it	0	1	0	5	1	4	0	0	0	12587	0	9.4405	6.6	18.9719	0.1	open (15)
24	5to6	A	CLOSE	2	23	Marge loaded the basket and then she unloaded it	Marge closed the door and then she opened it	0	1	1	5	3	2	0	0	0	12587	0	9.4405	6.6	18.9719	0.1	open (15)
25	5to6	A	CLOSE	2	20	Lisa curled her eyelashes and then she uncurled them	Marge closed the door and then she opened the door	0	1	1	5	4	1	0	0	0	12587	0	9.4405	6.6	18.9719	0.1	open (15)
26	5to6	A	CLOSE	1	11	Homer tangled the strings and then he untangled them	Marge closed the door and then she unclosed the door EXP: what does unclose mean? CHI: it means she opened it	1	1	1	4	3	1	0	0	0	12587	0	9.4405	6.6	18.9719	0.1	open (15)
27	5to6	A	CLOSE	1	7	Bart masked the cat and then he unmasked it	Marge closed the door and then she opened it	0	1	NA	5	3	2	0	0	0	12587	0	9.4405	6.6	18.9719	0.1	open (15)
28	5to6	A	CLOSE	1	12	Homer snapped the lego bricks together and then he unsnapped them apart	Marge closed the door and then she unclosed it EXP: So just to check, what did Marge do here? CHI: she didn’t open the door	1	1	0	5	1	4	0	0	0	12587	0	9.4405	6.6	18.9719	0.1	open (15)
29	5to6	A	CLOSE	1	9	Marge folded her arms and then she unfolded them	Marge closed the door and then she Marge opened the door	0	1	0	5	2	3	0	0	0	12587	0	9.4405	6.6	18.9719	0.1	open (15)
30	5to6	A	CLOSE	2	15	Lisa tied her shoelaces and then she untied them	Marge closed the door and then she opened the door	0	1	0	5	3	2	0	0	0	12587	0	9.4405	6.6	18.9719	0.1	open (15)
11	3to4	B	COME	2	13	Lisa leashed the dog and then she unleashed it	Homer came home and then he waited outside	0	1	1	3	5	-2	0	0	0	144802	0	11.8831	6.4	23.3621	-1.55	go (14)
12	3to4	B	COME	1	6	Bart buttoned his shirt and then he unbuttoned it	Homer came home and then he get out again	0	1	0	4	1	3	0	0	0	144802	0	11.8831	6.4	23.3621	-1.55	go (14)
13	3to4	B	COME	2	14	Marge folded her arms and then she unfolded them	Homer came home and then he EXP: whats Homer done? Homer came home and then he? CHI: did put [sic] his house	NA	1	0	5	1	4	0	0	0	144802	0	11.8831	6.4	23.3621	-1.55	go (14)
14	3to4	B	COME	2	13	Marge screwed the top on the container and then she unscrewed it	Homer came home and then he comed back out	0	1	1	5	5	0	0	0	0	144802	0	11.8831	6.4	23.3621	-1.55	go (14)
15	3to4	B	COME	1	12	Homer latched the gate and then he unlatched it	Homer came home and then he CHI: I don’t know; EXP: Homer came home and then he CHI: I dont know. EXP: Whats Homer done? CHI: Came out	0	1	0	5	3	2	0	0	0	144802	0	11.8831	6.4	23.3621	-1.55	go (14)
16	3to4	B	COME	1	7	Lisa leashed the dog and then she unleashed it	Homer came home and then he gone outside	0	1	1	4	4	0	0	0	0	144802	0	11.8831	6.4	23.3621	-1.55	go (14)
17	3to4	B	COME	1	8	Bart linked the railway tracks and then he unlinked them	Homer came home and then he walked back	0	1	1	4	3	1	0	0	0	144802	0	11.8831	6.4	23.3621	-1.55	go (14)
18	3to4	B	COME	1	2	Bart hooked the picture on the wall and then unhooked it	Homer came home and then he get out the home	0	0	1	2	3	-1	0	0	0	144802	0	11.8831	6.4	23.3621	-1.55	go (14)
19	3to4	B	COME	1	5	Homer latched the gate and then he unlatched it	Homer came home and then he went back outside	0	1	0	5	3	2	0	0	0	144802	0	11.8831	6.4	23.3621	-1.55	go (14)
20	3to4	B	COME	1	11	Lisa locked the door and then she unlocked it	Homer came home and then he came in EXP: Where is he? CHI: came outside	0	1	0	4	1	3	0	0	0	144802	0	11.8831	6.4	23.3621	-1.55	go (14)
31	5to6	B	COME	2	13	Lisa leashed the dog and then she unleashed it	Homer came home and then he went out of the home	0	1	0	3	2	1	0	0	0	144802	0	11.8831	6.4	23.3621	-1.55	go (14)
32	5to6	B	COME	1	6	Bart buttoned his shirt and then he unbuttoned it	Homer came home and then he walked out home	0	1	1	5	4	1	0	0	0	144802	0	11.8831	6.4	23.3621	-1.55	go (14)
33	5to6	B	COME	2	14	Marge folded her arms and then she unfolded them	Homer came home and then he came out	0	1	1	5	5	0	0	0	0	144802	0	11.8831	6.4	23.3621	-1.55	go (14)
34	5to6	B	COME	2	13	Marge screwed the top on the container and then she unscrewed it	Homer came home and then he went back out	0	1	0	5	1	4	0	0	0	144802	0	11.8831	6.4	23.3621	-1.55	go (14)
35	5to6	B	COME	1	12	Homer latched the gate and then he unlatched it	Homer came home and then he went back out the door	0	0	0	3	1	2	0	0	0	144802	0	11.8831	6.4	23.3621	-1.55	go (14)
36	5to6	B	COME	1	7	Lisa leashed the dog and then she unleashed it	Homer came home and then he went back	0	1	0	5	2	3	0	0	0	144802	0	11.8831	6.4	23.3621	-1.55	go (14)
37	5to6	B	COME	1	8	Bart linked the railway tracks and then he unlinked them	Homer came home and then he uncamed home	1	1	1	5	5	0	0	0	0	144802	0	11.8831	6.4	23.3621	-1.55	go (14)
38	5to6	B	COME	1	2	Bart hooked the picture on the wall and then unhooked it	Homer came home and then he didn’t - he went back out	0	1	1	5	3	2	0	0	0	144802	0	11.8831	6.4	23.3621	-1.55	go (14)
39	5to6	B	COME	1	5	Homer latched the gate and then he unlatched it	Homer came home and then he uncame home	1	1	0	4	1	3	0	0	0	144802	0	11.8831	6.4	23.3621	-1.55	go (14)
40	5to6	B	COME	1	11	Lisa locked the door and then she unlocked it	Homer came home and then he went outside	0	1	0	4	1	3	0	0	0	144802	0	11.8831	6.4	23.3621	-1.55	go (14)
1	3to4	A	CORK	1	5	Homer fastened his seatbelt and then he unfastened it	Homer corked the bottle and then he uncorked it	1	0	0	2	1	1	1	1	25	17	3.2581	2.89037	4	19.3461	1	open (8)
2	3to4	A	CORK	1	5	Homer wrapped the present and then he unwrapped it	Homer corked the bottle and then he uncorked it	1	0	0	1	1	0	1	1	25	17	3.2581	2.89037	4	19.3461	1	open (8)
3	3to4	A	CORK	2	19	Bart chained the dog to the post and then he unchained it	Homer corked the bottle and then he uncorked it	1	1	1	3	5	-2	1	1	25	17	3.2581	2.89037	4	19.3461	1	open (8)
4	3to4	A	CORK	2	17	Bart chained the dog to the post and then he unchained it	Homer corked the bottle and then he undid-took the lid off	0	0	1	1	4	-3	1	1	25	17	3.2581	2.89037	4	19.3461	1	open (8)
5	3to4	A	CORK	2	13	Homer fastened his seatbelt and then he unfastened it	Homer corked the bottle and then he corked the bottle off it	0	1	1	5	5	0	1	1	25	17	3.2581	2.89037	4	19.3461	1	open (8)
6	3to4	A	CORK	1	7	Marge loaded the basket and then she unloaded it	Homer corked the bottle and then he untort it EXP: Whats he done to the bottle? (REPEATS STEM): CHI: tort the bottle	NA	0	0	1	3	-2	1	1	25	17	3.2581	2.89037	4	19.3461	1	open (8)
7	3to4	A	CORK	1	5	Homer fastened his seatbelt and then he unfastened it	Homer corked the bottle and then he took the lid off	0	0	0	2	1	1	1	1	25	17	3.2581	2.89037	4	19.3461	1	open (8)
8	3to4	A	CORK	2	16	Marge loaded the basket and then she unloaded it	Homer corked the bottle and then he uncorked it	1	1	1	5	3	2	1	1	25	17	3.2581	2.89037	4	19.3461	1	open (8)
9	3to4	A	CORK	2	18	Bart laced his shoes and then he unlaced them	Homer corked the bottle and then he takes it off	0	0	1	2	3	-1	1	1	25	17	3.2581	2.89037	4	19.3461	1	open (8)
10	3to4	A	CORK	1	1	Homer buckled his belt and then he unbuckled it	Homer corked the bottle and then he took the cork off it	0	1	1	5	5	0	1	1	25	17	3.2581	2.89037	4	19.3461	1	open (8)
21	5to6	A	CORK	1	5	Homer fastened his seatbelt and then he unfastened it	Homer corked the bottle and then he uncorked the bottle	1	1	1	5	4	1	1	1	25	17	3.2581	2.89037	4	19.3461	1	open (8)
22	5to6	A	CORK	1	5	Homer wrapped the present and then he unwrapped it	Homer corked the bottle and then he opened it	0	0	0	1	1	0	1	1	25	17	3.2581	2.89037	4	19.3461	1	open (8)
23	5to6	A	CORK	2	19	Bart chained the dog to the post and then he unchained it	Homer corked the bottle and then he uncorked it	1	0	0	1	2	-1	1	1	25	17	3.2581	2.89037	4	19.3461	1	open (8)
24	5to6	A	CORK	2	17	Bart chained the dog to the post and then he unchained it	Homer corked the bottle and then he uncorked the bottle	1	0	1	1	3	-2	1	1	25	17	3.2581	2.89037	4	19.3461	1	open (8)
25	5to6	A	CORK	2	13	Homer fastened his seatbelt and then he unfastened it	Homer corked the bottle and then he uncorked the bottle	1	1	1	5	5	0	1	1	25	17	3.2581	2.89037	4	19.3461	1	open (8)
26	5to6	A	CORK	1	7	Marge loaded the basket and then she unloaded it	Homer corked the bottle and then he uncorked the bottle	1	0	0	2	1	1	1	1	25	17	3.2581	2.89037	4	19.3461	1	open (8)
27	5to6	A	CORK	1	5	Homer fastened his seatbelt and then he unfastened it	Homer corked the bottle and then he took the bottle back EXP: took the what? CHI: I don’t know what its called EXP: The cork? CHI: corky EXP: So whats Homer done? CHI: took the cork off	0	0	1	1	4	-3	1	1	25	17	3.2581	2.89037	4	19.3461	1	open (8)
28	5to6	A	CORK	2	16	Marge loaded the basket and then she unloaded it	Homer corked the bottle and then he uncorked it	1	0	1	1	3	-2	1	1	25	17	3.2581	2.89037	4	19.3461	1	open (8)
29	5to6	A	CORK	2	18	Bart laced his shoes and then he unlaced them	Homer corked the bottle and then he uncorked the bottle	1	1	0	4	2	2	1	1	25	17	3.2581	2.89037	4	19.3461	1	open (8)
30	5to6	A	CORK	1	1	Homer buckled his belt and then he unbuckled it	Homer corked the bottle and then he uncorked the bottle	1	1	0	3	3	0	1	1	25	17	3.2581	2.89037	4	19.3461	1	open (8)
1	3to4	A	CRUMPLE	2	22	Lisa curled her eyelashes and then she uncurled them	Marge crumpled the paper and then she uncrumpled it	1	1	1	4	3	1	1	1	1	235	0.693147	5.46383	4.27	13.2347	-0.71	straighten (7)
2	3to4	A	CRUMPLE	1	4	Homer clipped the papers together and then he unclipped them	Marge crumpled the paper and then she uncrumpled it	1	0	0	2	1	1	1	1	1	235	0.693147	5.46383	4.27	13.2347	-0.71	straighten (7)
3	3to4	A	CRUMPLE	1	7	Lisa curled her eyelashes and then she uncurled them	Marge crumpled the paper and then she undid it	0	1	1	4	4	0	1	1	1	235	0.693147	5.46383	4.27	13.2347	-0.71	straighten (7)
4	3to4	A	CRUMPLE	1	7	Lisa bandaged her arm and then she unbandaged it	Marge crumpled the paper and then she uncrumpled it	1	0	0	2	2	0	1	1	1	235	0.693147	5.46383	4.27	13.2347	-0.71	straighten (7)
5	3to4	A	CRUMPLE	2	16	Homer buckled his belt and then he unbuckled it	Marge crumpled the paper and then she rolled it back EXP: back to what? CHI: back to that.	0	0	1	1	4	-3	1	1	1	235	0.693147	5.46383	4.27	13.2347	-0.71	straighten (7)
6	3to4	A	CRUMPLE	1	3	Bart chained the dog from a post and then he unchained it	Marge crumpled the paper and then she uncrumpled the paper	1	1	0	4	1	3	1	1	1	235	0.693147	5.46383	4.27	13.2347	-0.71	straighten (7)
7	3to4	A	CRUMPLE	2	17	Lisa braided her hair and then she unbraided it	Marge crumpled the paper and then she 'pulled it back like it was	0	0	1	3	4	-1	1	1	1	235	0.693147	5.46383	4.27	13.2347	-0.71	straighten (7)
8	3to4	A	CRUMPLE	1	9	Marge deleted the email and then she undeleted it	Marge crumpled the paper and then she uncrumpled it	1	0	1	2	5	-3	1	1	1	235	0.693147	5.46383	4.27	13.2347	-0.71	straighten (7)
9	3to4	A	CRUMPLE	2	19	Bart clenched his fist and then he unclinched it	Marge crumpled the paper and then she uncrumpled it	1	0	0	3	2	1	1	1	1	235	0.693147	5.46383	4.27	13.2347	-0.71	straighten (7)
10	3to4	A	CRUMPLE	1	9	Marge coiled the rope and then she uncoiled it	Marge crumpled the paper and then she uncrumpled it	1	1	1	5	5	0	1	1	1	235	0.693147	5.46383	4.27	13.2347	-0.71	straighten (7)
21	5to6	A	CRUMPLE	2	22	Lisa curled her eyelashes and then she uncurled them	Marge crumpled the paper and then she uncrumpled the paper	1	1	1	4	3	1	1	1	1	235	0.693147	5.46383	4.27	13.2347	-0.71	straighten (7)
22	5to6	A	CRUMPLE	1	4	Homer clipped the papers together and then he unclipped them	Marge crumpled the paper and then she unflattened it	NA	1	1	5	5	0	1	1	1	235	0.693147	5.46383	4.27	13.2347	-0.71	straighten (7)
23	5to6	A	CRUMPLE	1	7	Lisa curled her eyelashes and then she uncurled them	Marge crumpled the paper and then she uncrumbled it	1	1	1	5	4	1	1	1	1	235	0.693147	5.46383	4.27	13.2347	-0.71	straighten (7)
24	5to6	A	CRUMPLE	1	7	Lisa bandaged her arm and then she unbandaged it	Marge crumpled the paper and then she uncrumpled the paper	1	0	0	1	3	-2	1	1	1	235	0.693147	5.46383	4.27	13.2347	-0.71	straighten (7)
25	5to6	A	CRUMPLE	2	16	Homer buckled his belt and then he unbuckled it	Marge crumpled the paper and then she uncrumpled the paper	1	1	1	3	3	0	1	1	1	235	0.693147	5.46383	4.27	13.2347	-0.71	straighten (7)
26	5to6	A	CRUMPLE	1	3	Bart chained the dog from a post and then he unchained it	Marge crumpled the paper and then she uncrumpled the paper	1	0	1	2	5	-3	1	1	1	235	0.693147	5.46383	4.27	13.2347	-0.71	straighten (7)
27	5to6	A	CRUMPLE	2	17	Lisa braided her hair and then she unbraided it	Marge crumpled the paper and then she uncrumpled it	1	0	0	2	1	1	1	1	1	235	0.693147	5.46383	4.27	13.2347	-0.71	straighten (7)
28	5to6	A	CRUMPLE	1	9	Marge deleted the email and then she undeleted it	Marge crumpled the paper and then she uncrumpled it	1	1	1	4	4	0	1	1	1	235	0.693147	5.46383	4.27	13.2347	-0.71	straighten (7)
29	5to6	A	CRUMPLE	2	19	Bart clenched his fist and then he unclinched it	Marge crumpled the paper and then she [EXP Error]	NA	1	0	5	2	3	1	1	1	235	0.693147	5.46383	4.27	13.2347	-0.71	straighten (7)
30	5to6	A	CRUMPLE	1	9	Marge coiled the rope and then she uncoiled it	Marge crumpled the paper and then she uncrumpled it	1	1	1	5	4	1	1	1	1	235	0.693147	5.46383	4.27	13.2347	-0.71	straighten (7)
11	3to4	B	DELETE	2	15	Lisa strapped on her watch and then she unstrapped it	Marge deleted the email and then she turned it on	0	1	1	5	4	1	1	1	1	971	0.693147	6.87936	4.07	17.0492	-0.82	add (5)
12	3to4	B	DELETE	2	16	Lisa locked the door and then she unlocked it	Marge deleted the email and then she holded it EXP: what did she do to the email? (EXP repeats stem) CHI its gone EXP: then what happened? CHI: It came out	NA	1	1	5	4	1	1	1	1	971	0.693147	6.87936	4.07	17.0492	-0.82	add (5)
13	3to4	B	DELETE	2	13	Bart clenched his fist and then he unclenched it	Marge deleted the email and then she put it on	0	0	1	2	5	-3	1	1	1	971	0.693147	6.87936	4.07	17.0492	-0.82	add (5)
14	3to4	B	DELETE	1	4	Homer tangled the strings and then he untangled them	Marge deleted the email and then she got it back again	0	1	0	5	1	4	1	1	1	971	0.693147	6.87936	4.07	17.0492	-0.82	add (5)
15	3to4	B	DELETE	1	6	Marge folded her arms and then she unfolded them	Marge deleted the email and then she undeleted the email EXP: Say it loud for Froggy, whats Marge done to the email? CHI: she undid it.	1	1	1	5	5	0	1	1	1	971	0.693147	6.87936	4.07	17.0492	-0.82	add (5)
16	3to4	B	DELETE	2	18	Marge reeled the cotton and then she unreeled it	Marge deleted the email and then she undeleted it	1	0	1	3	4	-1	1	1	1	971	0.693147	6.87936	4.07	17.0492	-0.82	add (5)
17	3to4	B	DELETE	2	15	Homer latched the gate and then he unlatched it	Marge deleted the email and then she turned it back on again	0	1	1	5	3	2	1	1	1	971	0.693147	6.87936	4.07	17.0492	-0.82	add (5)
18	3to4	B	DELETE	2	13	Lisa braided her hair and then she unbraided it	Marge deleted the email and then she got it on	0	1	0	3	1	2	1	1	1	971	0.693147	6.87936	4.07	17.0492	-0.82	add (5)
19	3to4	B	DELETE	2	17	Marge screwed the top on the container and then she unscrewed it	Marge deleted the email and then she got it back on the television	0	0	0	3	3	0	1	1	1	971	0.693147	6.87936	4.07	17.0492	-0.82	add (5)
20	3to4	B	DELETE	2	20	Marge loaded the basket and then she unloaded it	Marge deleted the email and then she unswitched it on EXP:Say that loud CHI: Switched it on	0	1	0	3	1	2	1	1	1	971	0.693147	6.87936	4.07	17.0492	-0.82	add (5)
31	5to6	B	DELETE	2	15	Lisa strapped on her watch and then she unstrapped it	Marge deleted the email and then she did the email again	0	1	1	5	5	0	1	1	1	971	0.693147	6.87936	4.07	17.0492	-0.82	add (5)
32	5to6	B	DELETE	2	16	Lisa locked the door and then she unlocked it	Marge deleted the email and then she turned...put it back up EXP: put what back up? CHI: the email	0	1	0	5	3	2	1	1	1	971	0.693147	6.87936	4.07	17.0492	-0.82	add (5)
33	5to6	B	DELETE	2	13	Bart clenched his fist and then he unclenched it	Marge deleted the email and then she got the email back	0	1	NA	5	3	2	1	1	1	971	0.693147	6.87936	4.07	17.0492	-0.82	add (5)
34	5to6	B	DELETE	1	4	Homer tangled the strings and then he untangled them	Marge deleted the email and then she undeleted it	1	1	1	5	4	1	1	1	1	971	0.693147	6.87936	4.07	17.0492	-0.82	add (5)
35	5to6	B	DELETE	1	6	Marge folded her arms and then she unfolded them	Marge deleted the email and then she put it back on EXP: put what back up CHI: the email	0	1	0	5	1	4	1	1	1	971	0.693147	6.87936	4.07	17.0492	-0.82	add (5)
36	5to6	B	DELETE	2	18	Marge reeled the cotton and then she unreeled it	Marge deleted the email and then she did the email again	0	0	1	2	5	-3	1	1	1	971	0.693147	6.87936	4.07	17.0492	-0.82	add (5)
37	5to6	B	DELETE	2	15	Homer latched the gate and then he unlatched it	Marge deleted the email and then she undeleted it	1	1	1	5	5	0	1	1	1	971	0.693147	6.87936	4.07	17.0492	-0.82	add (5)
38	5to6	B	DELETE	2	13	Lisa braided her hair and then she unbraided it	Marge deleted the email and then she undeleted it	1	1	0	5	2	3	1	1	1	971	0.693147	6.87936	4.07	17.0492	-0.82	add (5)
39	5to6	B	DELETE	2	17	Marge screwed the top on the container and then she unscrewed it	Marge deleted the email and then she undeleted it	1	1	1	5	3	2	1	1	1	971	0.693147	6.87936	4.07	17.0492	-0.82	add (5)
40	5to6	B	DELETE	2	20	Marge loaded the basket and then she unloaded it	Marge deleted the email and then she EXP: Whats she done to the email? CHI: She put them back on EXP: Put what back on CHI: The email	0	1	1	4	5	-1	1	1	1	971	0.693147	6.87936	4.07	17.0492	-0.82	add (5)
11	3to4	B	DO	1	9	Marge folded her arms and then she unfolded them	Homer did his tie and then he loosened it	0	0	1	3	5	-2	1	1	731	537844	6.59578	13.1953	4.67	17.6882	-1.29	cancel (4)
12	3to4	B	DO	1	9	Homer latched the gate and then he unlatched it	Homer did his tie and then he wrapped it up - then he got two down	0	1	0	5	1	4	1	1	731	537844	6.59578	13.1953	4.67	17.6882	-1.29	cancel (4)
13	3to4	B	DO	1	3	Homer tangled the strings and then he untangled them	Homer did his tie and then he and then he tied them both together EXP: SO what did he do to the tie? CHI: he did…turned it back	0	1	1	5	4	1	1	1	731	537844	6.59578	13.1953	4.67	17.6882	-1.29	cancel (4)
14	3to4	B	DO	1	12	Lisa rolled the newspaper and then she unrolled it	Homer did his tie and then he did not his…he tangled his tie off again	0	1	1	5	5	0	1	1	731	537844	6.59578	13.1953	4.67	17.6882	-1.29	cancel (4)
15	3to4	B	DO	1	10	Lisa rolled the newspaper and then she unrolled it	Homer did his tie and then he	NA	1	0	5	3	2	1	1	731	537844	6.59578	13.1953	4.67	17.6882	-1.29	cancel (4)
16	3to4	B	DO	1	1	Lisa rolled the newspaper and then she unrolled it	Homer did his tie and then he then he undone it	1	1	1	5	4	1	1	1	731	537844	6.59578	13.1953	4.67	17.6882	-1.29	cancel (4)
17	3to4	B	DO	2	18	Bart hooked the picture on the wall and then unhooked it	Homer did his tie and then he unfastened it	0	1	1	4	4	0	1	1	731	537844	6.59578	13.1953	4.67	17.6882	-1.29	cancel (4)
18	3to4	B	DO	2	14	Homer tangled the strings and then he untangled them	Homer did his tie and then he got it on two. (i.e. into two)	0	1	1	5	4	1	1	1	731	537844	6.59578	13.1953	4.67	17.6882	-1.29	cancel (4)
19	3to4	B	DO	2	14	Lisa leashed the dog and then she unleashed it	Homer did his tie and then he undid it	1	0	0	1	3	-2	1	1	731	537844	6.59578	13.1953	4.67	17.6882	-1.29	cancel (4)
20	3to4	B	DO	2	24	Homer corked the bottle and then he uncorked it	Homer did his tie and then he undid it	1	1	1	4	3	1	1	1	731	537844	6.59578	13.1953	4.67	17.6882	-1.29	cancel (4)
31	5to6	B	DO	1	9	Marge folded her arms and then she unfolded them	Homer did his tie and then he untied it	0	1	1	5	4	1	1	1	731	537844	6.59578	13.1953	4.67	17.6882	-1.29	cancel (4)
32	5to6	B	DO	1	9	Homer latched the gate and then he unlatched it	Homer did his tie and then he undone the tie	1	1	1	4	3	1	1	1	731	537844	6.59578	13.1953	4.67	17.6882	-1.29	cancel (4)
33	5to6	B	DO	1	3	Homer tangled the strings and then he untangled them	Homer did his tie and then he undid his tie	1	1	1	5	4	1	1	1	731	537844	6.59578	13.1953	4.67	17.6882	-1.29	cancel (4)
34	5to6	B	DO	1	12	Lisa rolled the newspaper and then she unrolled it	Homer did his tie and then he undid it	1	1	1	5	5	0	1	1	731	537844	6.59578	13.1953	4.67	17.6882	-1.29	cancel (4)
35	5to6	B	DO	1	10	Lisa rolled the newspaper and then she unrolled it	Homer did his tie and then he undid it	1	1	1	4	4	0	1	1	731	537844	6.59578	13.1953	4.67	17.6882	-1.29	cancel (4)
36	5to6	B	DO	1	1	Lisa rolled the newspaper and then she unrolled it	Homer did his tie and then he undid it	1	1	1	5	4	1	1	1	731	537844	6.59578	13.1953	4.67	17.6882	-1.29	cancel (4)
37	5to6	B	DO	2	18	Bart hooked the picture on the wall and then unhooked it	Homer did his tie and then he undid his tie	1		1	3	5	-2	1	1	731	537844	6.59578	13.1953	4.67	17.6882	-1.29	cancel (4)
38	5to6	B	DO	2	14	Homer tangled the strings and then he untangled them	Homer did his tie and then he undid it	1	1	1	5	5	0	1	1	731	537844	6.59578	13.1953	4.67	17.6882	-1.29	cancel (4)
39	5to6	B	DO	2	14	Lisa leashed the dog and then she unleashed it	Homer did his tie and then he undid it	1	1	1	3	3	0	1	1	731	537844	6.59578	13.1953	4.67	17.6882	-1.29	cancel (4)
40	5to6	B	DO	2	24	Homer corked the bottle and then he uncorked it	Homer did his tie and then he undid it	1	1	1	4	3	1	1	1	731	537844	6.59578	13.1953	4.67	17.6882	-1.29	cancel (4)
1	3to4	A	EMBARRASS	2	14	Bart clogged the sink and then he unclogged it	Bart embarrassed everyone and then he stopped barassing	0	1	0	5	2	3	1	0	3	415	1.38629	6.03069	2.27	14.6258	-1.37	compliment (4)
2	3to4	A	EMBARRASS	1	3	Marge folded her arms and then she unfolded them	Bart embarrassed everyone and then he unbarassed EXP: Who? CHI: the girl	1	0	0	1	1	0	1	0	3	415	1.38629	6.03069	2.27	14.6258	-1.37	compliment (4)
3	3to4	A	EMBARRASS	1	8	Bart linked the railway tracks and then he unlinked them	Bart embarrassed everyone and then he I don’t know EXP expalins cartoon. Bart embarassed everyone and then he? CHI: stopped	NA	0	0	1	2	-1	1	0	3	415	1.38629	6.03069	2.27	14.6258	-1.37	compliment (4)
4	3to4	A	EMBARRASS	1	3	Homer tangled the strings and then he untangled them	Bart embarrassed everyone and then he didn’t	NA	1	1	5	4	1	1	0	3	415	1.38629	6.03069	2.27	14.6258	-1.37	compliment (4)
5	3to4	A	EMBARRASS	2	23	Homer bolted the door and then he unbolted it	Bart embarrassed everyone and then he didn’t scare the people	NA	1	0	3	1	2	1	0	3	415	1.38629	6.03069	2.27	14.6258	-1.37	compliment (4)
6	3to4	A	EMBARRASS	2	22	Homer did his tie and then he undid it	Bart embarrassed everyone and then he embarked everyone	NA	0	0	3	3	0	1	0	3	415	1.38629	6.03069	2.27	14.6258	-1.37	compliment (4)
7	3to4	A	EMBARRASS	2	21	Homer wrapped the present and then he unwrapped it	Bart embarrassed everyone and then he didn’t EXP: didn’t what? CHI: didn’t 'abouse' everybody	NA	1	0	3	2	1	1	0	3	415	1.38629	6.03069	2.27	14.6258	-1.37	compliment (4)
8	3to4	A	EMBARRASS	2	21	Homer bolted the door and then he unbolted it	Bart embarrassed everyone and then he unembarassed everyone	1	1	1	4	4	0	1	0	3	415	1.38629	6.03069	2.27	14.6258	-1.37	compliment (4)
9	3to4	A	EMBARRASS	2	24	Marge deleted the email and then she undeleted it	Bart embarrassed everyone and then he I don’t know EXP REPEATS STEM CHI: Bart embarassed himself	NA	1	0	5	2	3	1	0	3	415	1.38629	6.03069	2.27	14.6258	-1.37	compliment (4)
10	3to4	A	EMBARRASS	1	10	Lisa braided her hair and then she unbraided it	Bart embarrassed everyone and then he didn’t embarrass everyone	0	1	1	5	3	2	1	0	3	415	1.38629	6.03069	2.27	14.6258	-1.37	compliment (4)
21	5to6	A	EMBARRASS	2	14	Bart clogged the sink and then he unclogged it	Bart embarrassed everyone and then he unembarassed everyone	1	0	0	1	1	0	1	0	3	415	1.38629	6.03069	2.27	14.6258	-1.37	compliment (4)
22	5to6	A	EMBARRASS	1	3	Marge folded her arms and then she unfolded them	Bart embarrassed everyone and then he theyre all standing up EXP: So hes embarassed everyone and then whats he done? CHI: didn’t. Didn’t bother them.	NA	1	1	3	3	0	1	0	3	415	1.38629	6.03069	2.27	14.6258	-1.37	compliment (4)
23	5to6	A	EMBARRASS	1	8	Bart linked the railway tracks and then he unlinked them	Bart embarrassed everyone and then he didn’t embarrass everyone	0	1	0	5	1	4	1	0	3	415	1.38629	6.03069	2.27	14.6258	-1.37	compliment (4)
24	5to6	A	EMBARRASS	1	3	Homer tangled the strings and then he untangled them	Bart embarrassed everyone and then he unbarassed everyone	1	1	1	4	4	0	1	0	3	415	1.38629	6.03069	2.27	14.6258	-1.37	compliment (4)
25	5to6	A	EMBARRASS	2	23	Homer bolted the door and then he unbolted it	Bart embarrassed everyone and then he unbarassed everyone	1	1	0	5	2	3	1	0	3	415	1.38629	6.03069	2.27	14.6258	-1.37	compliment (4)
26	5to6	A	EMBARRASS	2	22	Homer did his tie and then he undid it	Bart embarrassed everyone and then he unembarassed everyone	1	0	1	3	5	-2	1	0	3	415	1.38629	6.03069	2.27	14.6258	-1.37	compliment (4)
27	5to6	A	EMBARRASS	2	21	Homer wrapped the present and then he unwrapped it	Bart embarrassed everyone and then he unbarassed everyone	1	0	0	1	2	-1	1	0	3	415	1.38629	6.03069	2.27	14.6258	-1.37	compliment (4)
28	5to6	A	EMBARRASS	2	21	Homer bolted the door and then he unbolted it	Bart embarrassed everyone and then he unembarassed everyone	1	1	0	5	1	4	1	0	3	415	1.38629	6.03069	2.27	14.6258	-1.37	compliment (4)
29	5to6	A	EMBARRASS	2	24	Marge deleted the email and then she undeleted it	Bart embarrassed everyone and then he unembarassed everyone	1	1	0	4	2	2	1	0	3	415	1.38629	6.03069	2.27	14.6258	-1.37	compliment (4)
30	5to6	A	EMBARRASS	1	10	Lisa braided her hair and then she unbraided it	Bart embarrassed everyone and then he unbarassed everyone	1	1	1	5	5	0	1	0	3	415	1.38629	6.03069	2.27	14.6258	-1.37	compliment (4)
11	3to4	B	FASTEN	1	1	Bart clenched his fist and then he unclenched it	Homer fastened his seatbelt and then he he opened his hand EXP: So what did he do to the seatbelt? (EXP repeats stem) CHILD: let it go	0	0	0	2	2	0	1	1	97	667	4.58497	6.50429	5.67	16.3441	1.1	open (7)
12	3to4	B	FASTEN	2	15	Marge crumpled the paper and then she uncrumpled it	Homer fastened his seatbelt and then he unbuckled it	0	1	0	5	1	4	1	1	97	667	4.58497	6.50429	5.67	16.3441	1.1	open (7)
13	3to4	B	FASTEN	1	9	Lisa leashed the dog and then she unleashed it	Homer fastened his seatbelt and then he did..take it off	0	1	1	4	4	0	1	1	97	667	4.58497	6.50429	5.67	16.3441	1.1	open (7)
14	3to4	B	FASTEN	2	24	Marge zipped her coat and then she unzipped it	Homer fastened his seatbelt and then he clicked it off	0	1	0	5	1	4	1	1	97	667	4.58497	6.50429	5.67	16.3441	1.1	open (7)
15	3to4	B	FASTEN	1	1	Bart buttoned his shirt and then he unbuttoned it	Homer fastened his seatbelt and then he unfastened it	1	1	0	4	2	2	1	1	97	667	4.58497	6.50429	5.67	16.3441	1.1	open (7)
16	3to4	B	FASTEN	2	22	Lisa strapped on her watch and then she unstrapped it	Homer fastened his seatbelt and then he didn’t fasten his seatbelt	0	1	1	4	3	1	1	1	97	667	4.58497	6.50429	5.67	16.3441	1.1	open (7)
17	3to4	B	FASTEN	1	1	Homer corked the bottle and then he uncorked it	Homer fastened his seatbelt and then he unfastened it	1	0	0	2	2	0	1	1	97	667	4.58497	6.50429	5.67	16.3441	1.1	open (7)
18	3to4	B	FASTEN	1	6	Lisa strapped on her watch and then she unstrapped it	Homer fastened his seatbelt and then he got off his seatbelt	0	0	1	2	4	-2	1	1	97	667	4.58497	6.50429	5.67	16.3441	1.1	open (7)
19	3to4	B	FASTEN	1	10	Bart clogged the sink and then he unclogged it	Homer fastened his seatbelt and then he got it off	0	0	0	2	2	0	1	1	97	667	4.58497	6.50429	5.67	16.3441	1.1	open (7)
20	3to4	B	FASTEN	1	3	Bart buttoned his shirt and then he unbuttoned it	Homer fastened his seatbelt and then he unfastened it	1	1	0	4	3	1	1	1	97	667	4.58497	6.50429	5.67	16.3441	1.1	open (7)
31	5to6	B	FASTEN	1	1	Bart clenched his fist and then he unclenched it	Homer fastened his seatbelt and then he unfastened it	1	1	1	4	4	0	1	1	97	667	4.58497	6.50429	5.67	16.3441	1.1	open (7)
32	5to6	B	FASTEN	2	15	Marge crumpled the paper and then she uncrumpled it	Homer fastened his seatbelt and then he undone it EXP: tell froggy what he did to the seatbelt CHI: hes undone the seatbelt	0	1	1	5	5	0	1	1	97	667	4.58497	6.50429	5.67	16.3441	1.1	open (7)
33	5to6	B	FASTEN	1	9	Lisa leashed the dog and then she unleashed it	Homer fastened his seatbelt and then he unfastened the seatbelt	1	1	1	5	5	0	1	1	97	667	4.58497	6.50429	5.67	16.3441	1.1	open (7)
34	5to6	B	FASTEN	2	24	Marge zipped her coat and then she unzipped it	Homer fastened his seatbelt and then he unfastened it	1	1	1	5	5	0	1	1	97	667	4.58497	6.50429	5.67	16.3441	1.1	open (7)
35	5to6	B	FASTEN	1	1	Bart buttoned his shirt and then he unbuttoned it	Homer fastened his seatbelt and then he unclicked it	0	0	0	3	3	0	1	1	97	667	4.58497	6.50429	5.67	16.3441	1.1	open (7)
36	5to6	B	FASTEN	2	22	Lisa strapped on her watch and then she unstrapped it	Homer fastened his seatbelt and then he unfastened his seatbelt	1	1	1	4	4	0	1	1	97	667	4.58497	6.50429	5.67	16.3441	1.1	open (7)
37	5to6	B	FASTEN	1	1	Homer corked the bottle and then he uncorked it	Homer fastened his seatbelt and then he unfastened his seatbelt	1	1	1	5	5	0	1	1	97	667	4.58497	6.50429	5.67	16.3441	1.1	open (7)
38	5to6	B	FASTEN	1	6	Lisa strapped on her watch and then she unstrapped it	Homer fastened his seatbelt and then he unfastened it	1	1	1	5	5	0	1	1	97	667	4.58497	6.50429	5.67	16.3441	1.1	open (7)
39	5to6	B	FASTEN	1	10	Bart clogged the sink and then he unclogged it	Homer fastened his seatbelt and then he unfastened it	1	1	1	5	4	1	1	1	97	667	4.58497	6.50429	5.67	16.3441	1.1	open (7)
40	5to6	B	FASTEN	1	3	Bart buttoned his shirt and then he unbuttoned it	Homer fastened his seatbelt and then he unfastened his seatbelt	1	1	0	5	3	2	1	1	97	667	4.58497	6.50429	5.67	16.3441	1.1	open (7)
11	3to4	B	FILL	2	20	Lisa braided her hair and then she unbraided it	Bart filled the balloon and then he gelled it back down	NA	0	0	1	2	-1	0	0	0	10546	0	9.2636	6.47	15.0905	0.52	empty (15)
12	3to4	B	FILL	1	7	Lisa strapped on her watch and then she unstrapped it	Bart filled the balloon and then he unrolled it EXP: lets do that again (repeat stem ) CHI: rolled it down	0	1	0	5	1	4	0	0	0	10546	0	9.2636	6.47	15.0905	0.52	empty (15)
13	3to4	B	FILL	2	21	Lisa locked the door and then she unlocked it	Bart filled the balloon and then he popped it again	0	1	1	5	4	1	0	0	0	10546	0	9.2636	6.47	15.0905	0.52	empty (15)
14	3to4	B	FILL	2	19	Homer corked the bottle and then he uncorked it	Bart filled the balloon and then he pumped the balloon down	0	1	1	5	5	0	0	0	0	10546	0	9.2636	6.47	15.0905	0.52	empty (15)
15	3to4	B	FILL	2	21	Marge coiled the rope and then she uncoiled it	Bart filled the balloon and then he unfilled it	1	0	0	3	1	2	0	0	0	10546	0	9.2636	6.47	15.0905	0.52	empty (15)
16	3to4	B	FILL	2	14	Marge folded her arms and then she unfolded them	Bart filled the balloon and then he did it down	0	1	0	4	3	1	0	0	0	10546	0	9.2636	6.47	15.0905	0.52	empty (15)
17	3to4	B	FILL	1	6	Marge crumpled the paper and then she uncrumpled it	Bart filled the balloon and then he unfilled it	1	1	1	3	3	0	0	0	0	10546	0	9.2636	6.47	15.0905	0.52	empty (15)
18	3to4	B	FILL	1	7	Bart clogged the sink and then he unclogged it	Bart filled the balloon and then he trek it down	NA	0	0	3	1	2	0	0	0	10546	0	9.2636	6.47	15.0905	0.52	empty (15)
19	3to4	B	FILL	1	3	Lisa strapped on her watch and then she unstrapped it	Bart filled the balloon and then he unfilled it	1	0	0	1	3	-2	0	0	0	10546	0	9.2636	6.47	15.0905	0.52	empty (15)
20	3to4	B	FILL	1	6	Bart linked the railway tracks and then he unlinked them	Bart filled the balloon and then he filled it up EXP: That’s what he did first, now whats he done? CHI: filled it down	0	1	0	3	1	2	0	0	0	10546	0	9.2636	6.47	15.0905	0.52	empty (15)
31	5to6	B	FILL	2	20	Lisa braided her hair and then she unbraided it	Bart filled the balloon and then he unfilled it	1	1	1	5	4	1	0	0	0	10546	0	9.2636	6.47	15.0905	0.52	empty (15)
32	5to6	B	FILL	1	7	Lisa strapped on her watch and then she unstrapped it	Bart filled the balloon and then he let out the air	0	1	0	5	3	2	0	0	0	10546	0	9.2636	6.47	15.0905	0.52	empty (15)
33	5to6	B	FILL	2	21	Lisa locked the door and then she unlocked it	Bart filled the balloon and then he unfilled the balloon	1	1	1	5	3	2	0	0	0	10546	0	9.2636	6.47	15.0905	0.52	empty (15)
34	5to6	B	FILL	2	19	Homer corked the bottle and then he uncorked it	Bart filled the balloon and then he unfilled it	1	1	1	4	3	1	0	0	0	10546	0	9.2636	6.47	15.0905	0.52	empty (15)
35	5to6	B	FILL	2	21	Marge coiled the rope and then she uncoiled it	Bart filled the balloon and then he did it…EXP: tell Froggy what Bart did to the balloon CHI: he let the air out of it	NA	0	1	3	5	-2	0	0	0	10546	0	9.2636	6.47	15.0905	0.52	empty (15)
36	5to6	B	FILL	2	14	Marge folded her arms and then she unfolded them	Bart filled the balloon and then he unfilled the balloon	1	1	1	5	4	1	0	0	0	10546	0	9.2636	6.47	15.0905	0.52	empty (15)
37	5to6	B	FILL	1	6	Marge crumpled the paper and then she uncrumpled it	Bart filled the balloon and then he unfilled it	1	1	1	5	5	0	0	0	0	10546	0	9.2636	6.47	15.0905	0.52	empty (15)
38	5to6	B	FILL	1	7	Bart clogged the sink and then he unclogged it	Bart filled the balloon and then he unfilled it	1	1	0	5	1	4	0	0	0	10546	0	9.2636	6.47	15.0905	0.52	empty (15)
39	5to6	B	FILL	1	3	Lisa strapped on her watch and then she unstrapped it	Bart filled the balloon and then he undid it EXP: Undid what? CHI: Un…blew it out EXP: So what did Bart do to the balloon? CHI: He made all the air go out	0	1	1	3	3	0	0	0	0	10546	0	9.2636	6.47	15.0905	0.52	empty (15)
40	5to6	B	FILL	1	6	Bart linked the railway tracks and then he unlinked them	Bart filled the balloon and then he unfilled the ballon	1	1	1	3	3	0	0	0	0	10546	0	9.2636	6.47	15.0905	0.52	empty (15)
1	3to4	A	FREEZE	2	21	Homer clipped the papers together and then he unclipped them	Lisa froze the ice lolly and then she uniced it	0	1	0	5	3	2	1	0	28	1926	3.3673	7.56372	6.2	11.375	-0.11	heat (7)
2	3to4	A	FREEZE	1	8	Bart linked the railway tracks and then he unlinked them	Lisa froze the ice lolly and then she unfroze it	1	1	1	5	5	0	1	0	28	1926	3.3673	7.56372	6.2	11.375	-0.11	heat (7)
3	3to4	A	FREEZE	1	3	Bart laced his shoes and then he unlaced them	Lisa froze the ice lolly and then she make it cold EXP: lets do it again (repeat stem) CHI: gets it. EXP: she got it from the firdge but whats happened to the ice loll now? CHI: its melted	NA	0	0	1	2	-1	1	0	28	1926	3.3673	7.56372	6.2	11.375	-0.11	heat (7)
4	3to4	A	FREEZE	1	5	Marge folded her arms and then she unfolded them	Lisa froze the ice lolly and then she didn’t 'fro' it.	0	0	1	2	4	-2	1	0	28	1926	3.3673	7.56372	6.2	11.375	-0.11	heat (7)
5	3to4	A	FREEZE	1	5	Lisa strapped on her watch and then she unstrapped it	Lisa froze the ice lolly and then she melted	0	0	1	2	5	-3	1	0	28	1926	3.3673	7.56372	6.2	11.375	-0.11	heat (7)
6	3to4	A	FREEZE	2	16	Bart linked the railway tracks and then he unlinked them	Lisa froze the ice lolly and then she unfreez-ed her ice lolly	1	1	1	3	4	-1	1	0	28	1926	3.3673	7.56372	6.2	11.375	-0.11	heat (7)
7	3to4	A	FREEZE	1	3	Lisa strapped on her watch and then she unstrapped it	Lisa froze the ice lolly and then she EXP: Whats happened to the ice lolly? CHI: melted	0	1	0	5	4	1	1	0	28	1926	3.3673	7.56372	6.2	11.375	-0.11	heat (7)
8	3to4	A	FREEZE	1	8	Marge coiled the rope and then she uncoiled it	Lisa froze the ice lolly and then she unfroze it	1	1	1	5	5	0	1	0	28	1926	3.3673	7.56372	6.2	11.375	-0.11	heat (7)
9	3to4	A	FREEZE	1	2	Homer bolted the door and then he unbolted it	Lisa froze the ice lolly and then she it melted	0	1	0	5	2	3	1	0	28	1926	3.3673	7.56372	6.2	11.375	-0.11	heat (7)
10	3to4	A	FREEZE	2	20	Homer packed his case and then he unpacked it	Lisa froze the ice lolly and then she EXP: what do you think the drips mean? CHI: melted it	NA	1	0	5	2	3	1	0	28	1926	3.3673	7.56372	6.2	11.375	-0.11	heat (7)
21	5to6	A	FREEZE	2	21	Homer clipped the papers together and then he unclipped them	Lisa froze the ice lolly and then she unfroze the ice lolly	1	1	1	4	5	-1	1	0	28	1926	3.3673	7.56372	6.2	11.375	-0.11	heat (7)
22	5to6	A	FREEZE	1	8	Bart linked the railway tracks and then he unlinked them	Lisa froze the ice lolly and then she CHI: I don’t know what this is. (EXP Repeats whole target stem) CHI:didn’t. EXP: didn’t what? What did she do to the ice lolly? CHI: She didn’t froze it EXP: So whats happened to the ice lolly? CHI: It didn’t get frozen	NA	1	1	5	5	0	1	0	28	1926	3.3673	7.56372	6.2	11.375	-0.11	heat (7)
23	5to6	A	FREEZE	1	3	Bart laced his shoes and then he unlaced them	Lisa froze the ice lolly and then she unfrozed it	1	1	1	4	4	0	1	0	28	1926	3.3673	7.56372	6.2	11.375	-0.11	heat (7)
24	5to6	A	FREEZE	1	5	Marge folded her arms and then she unfolded them	Lisa froze the ice lolly and then she unfroz-ed the ice lolly	1	0	0	2	2	0	1	0	28	1926	3.3673	7.56372	6.2	11.375	-0.11	heat (7)
25	5to6	A	FREEZE	1	5	Lisa strapped on her watch and then she unstrapped it	Lisa froze the ice lolly and then she unfroze the ice lolly	1	1	1	4	5	-1	1	0	28	1926	3.3673	7.56372	6.2	11.375	-0.11	heat (7)
26	5to6	A	FREEZE	2	16	Bart linked the railway tracks and then he unlinked them	Lisa froze the ice lolly and then she unfreez-ed the ice lolly	1	1	1	4	5	-1	1	0	28	1926	3.3673	7.56372	6.2	11.375	-0.11	heat (7)
27	5to6	A	FREEZE	1	3	Lisa strapped on her watch and then she unstrapped it	Lisa froze the ice lolly and then she unfroze the ice lolly	1	1	1	4	4	0	1	0	28	1926	3.3673	7.56372	6.2	11.375	-0.11	heat (7)
28	5to6	A	FREEZE	1	8	Marge coiled the rope and then she uncoiled it	Lisa froze the ice lolly and then she unfrozed it	1	1	0	4	1	3	1	0	28	1926	3.3673	7.56372	6.2	11.375	-0.11	heat (7)
29	5to6	A	FREEZE	1	2	Homer bolted the door and then he unbolted it	Lisa froze the ice lolly and then she unfroze her ice lolly	1	1	1	5	4	1	1	0	28	1926	3.3673	7.56372	6.2	11.375	-0.11	heat (7)
30	5to6	A	FREEZE	2	20	Homer packed his case and then he unpacked it	Lisa froze the ice lolly and then she melted it	0	1	0	5	2	3	1	0	28	1926	3.3673	7.56372	6.2	11.375	-0.11	heat (7)
11	3to4	B	GIVE	1	10	Marge zipped her coat and then she unzipped it	Marge gave Bart a cookie and then she snatched it back off	0	0	0	3	3	0	0	0	0	126218	0	11.7458	5.87	22.167	-1.03	take (8)
12	3to4	B	GIVE	1	12	Homer clipped the papers together and then he unclipped them	Marge gave Bart a cookie and then she took it off her	0	1	1	4	5	-1	0	0	0	126218	0	11.7458	5.87	22.167	-1.03	take (8)
13	3to4	B	GIVE	2	15	Homer corked the bottle and then he uncorked it	Marge gave Bart a cookie and then she taked it away	0	1	1	3	4	-1	0	0	0	126218	0	11.7458	5.87	22.167	-1.03	take (8)
14	3to4	B	GIVE	1	11	Lisa braided her hair and then she unbraided it	Marge gave Bart a cookie and then she gived it back to him	0	1	1	5	5	0	0	0	0	126218	0	11.7458	5.87	22.167	-1.03	take (8)
15	3to4	B	GIVE	2	24	Homer clipped the papers together and then he unclipped them	Marge gave Bart a cookie and then she take it off	0	1	1	5	4	1	0	0	0	126218	0	11.7458	5.87	22.167	-1.03	take (8)
16	3to4	B	GIVE	2	15	Lisa locked the door and then she unlocked it	Marge gave Bart a cookie and then she didn’t give the cookie to Bart	0	1	0	4	3	1	0	0	0	126218	0	11.7458	5.87	22.167	-1.03	take (8)
17	3to4	B	GIVE	2	17	Homer tangled the strings and then he untangled them	Marge gave Bart a cookie and then she didn’t give him the cookie	0	1	0	5	2	3	0	0	0	126218	0	11.7458	5.87	22.167	-1.03	take (8)
18	3to4	B	GIVE	2	23	Marge crumpled the paper and then she uncrumpled it	Marge gave Bart a cookie and then she got it off EXP: Whats Marge done to the cookie? CHI: She got it off him	0	0	0	1	2	-1	0	0	0	126218	0	11.7458	5.87	22.167	-1.03	take (8)
19	3to4	B	GIVE	2	22	Bart clenched his fist and then he unclenched it	Marge gave Bart a cookie and then she took it off him again	0	1	0	5	2	3	0	0	0	126218	0	11.7458	5.87	22.167	-1.03	take (8)
20	3to4	B	GIVE	2	18	Lisa leashed the dog and then she unleashed it	Marge gave Bart a cookie and then she didn’t give it to him	0	0	1	1	1	0	0	0	0	126218	0	11.7458	5.87	22.167	-1.03	take (8)
31	5to6	B	GIVE	1	10	Marge zipped her coat and then she unzipped it	Marge gave Bart a cookie and then she didn’t give Bart the cookie	0	1	0	4	2	2	0	0	0	126218	0	11.7458	5.87	22.167	-1.03	take (8)
32	5to6	B	GIVE	1	12	Homer clipped the papers together and then he unclipped them	Marge gave Bart a cookie and then she didn’t gave Bart the cookie	0	0	1	2	3	-1	0	0	0	126218	0	11.7458	5.87	22.167	-1.03	take (8)
33	5to6	B	GIVE	2	15	Homer corked the bottle and then he uncorked it	Marge gave Bart a cookie and then she didn’t give him the cookie	0	1	1	5	5	0	0	0	0	126218	0	11.7458	5.87	22.167	-1.03	take (8)
34	5to6	B	GIVE	1	11	Lisa braided her hair and then she unbraided it	Marge gave Bart a cookie and then she took it back	0	1	0	5	1	4	0	0	0	126218	0	11.7458	5.87	22.167	-1.03	take (8)
35	5to6	B	GIVE	2	24	Homer clipped the papers together and then he unclipped them	Marge gave Bart a cookie and then she took it off him EXP: took what off him CHI: the cookie.	0	1	0	5	1	4	0	0	0	126218	0	11.7458	5.87	22.167	-1.03	take (8)
36	5to6	B	GIVE	2	15	Lisa locked the door and then she unlocked it	Marge gave Bart a cookie and then she ungave Bart the cookie EXP: so what does ungave mean? CHI: she didn’t want Bart to have the cookie	1	1	0	5	1	4	0	0	0	126218	0	11.7458	5.87	22.167	-1.03	take (8)
37	5to6	B	GIVE	2	17	Homer tangled the strings and then he untangled them	Marge gave Bart a cookie and then she ungave Bart the cookie	1	1	0	5	2	3	0	0	0	126218	0	11.7458	5.87	22.167	-1.03	take (8)
38	5to6	B	GIVE	2	23	Marge crumpled the paper and then she uncrumpled it	Marge gave Bart a cookie and then she ungave it	1	1	0	5	1	4	0	0	0	126218	0	11.7458	5.87	22.167	-1.03	take (8)
39	5to6	B	GIVE	2	22	Bart clenched his fist and then he unclenched it	Marge gave Bart a cookie and then she ungave it	1	1	0	4	2	2	0	0	0	126218	0	11.7458	5.87	22.167	-1.03	take (8)
40	5to6	B	GIVE	2	18	Lisa leashed the dog and then she unleashed it	Marge gave Bart a cookie and then she CHI: then he gave the cookie back EXP: What was Marge doing to the cookie though? CHI: took it back	NA	1	1	5	4	1	0	0	0	126218	0	11.7458	5.87	22.167	-1.03	take (8)
11	3to4	B	GO	1	11	Marge reeled the cotton and then she unreeled it	Bart went to the hospital and then hes standing there. EXP: So if he went to the hospital, whats he done now? CHI: Hes been naughty EXP REPEATS STEM CHI: telling fibs. EXP: So he went to the hospital and now where is he? CHI: outside EXP: so how did he get outside CHI: he used the door EXP: So he went to the hospital and then he… CHI: don’t know	NA	0	0	2	1	1	0	0	0	226681	0	12.3313	5.53	21.8684	-1.5	come (9)
12	3to4	B	GO	1	11	Homer corked the bottle and then he uncorked it	Bart went to the hospital and then he un…and then he went out	0	1	0	5	1	4	0	0	0	226681	0	12.3313	5.53	21.8684	-1.5	come (9)
13	3to4	B	GO	2	18	Bart clogged the sink and then he unclogged it	Bart went to the hospital and then he didn’t open the hospital door	0	1	1	5	3	2	0	0	0	226681	0	12.3313	5.53	21.8684	-1.5	come (9)
14	3to4	B	GO	1	8	Bart linked the railway tracks and then he unlinked them	Bart went to the hospital and then he moved out of the hospital	0	1	0	5	1	4	0	0	0	226681	0	12.3313	5.53	21.8684	-1.5	come (9)
15	3to4	B	GO	2	17	Bart linked the railway tracks and then he unlinked them	Bart went to the hospital and then he came out	0	1	0	4	3	1	0	0	0	226681	0	12.3313	5.53	21.8684	-1.5	come (9)
16	3to4	B	GO	2	16	Bart buttoned his shirt and then he unbuttoned it	Bart went to the hospital and then he standed EXP: where did he stand? CHI: on the floor EXP: was it outside or inside the hospital CHI: Inside. EXP Inside? It was outside wasn’t it.	NA	1	1	4	4	0	0	0	0	226681	0	12.3313	5.53	21.8684	-1.5	come (9)
17	3to4	B	GO	2	22	Lisa leashed the dog and then she unleashed it	Bart went to the hospital and then he walked back to his house	0	1	0	4	3	1	0	0	0	226681	0	12.3313	5.53	21.8684	-1.5	come (9)
18	3to4	B	GO	2	22	Bart clenched his fist and then he unclenched it	Bart went to the hospital and then he go away from the hospital	0	0	0	3	2	1	0	0	0	226681	0	12.3313	5.53	21.8684	-1.5	come (9)
19	3to4	B	GO	2	20	Bart buttoned his shirt and then he unbuttoned it	Bart went to the hospital and then he came back home	0	1	0	5	2	3	0	0	0	226681	0	12.3313	5.53	21.8684	-1.5	come (9)
20	3to4	B	GO	2	14	Bart hooked the picture on the wall and then unhooked it	Bart went to the hospital and then he went outside	0	1	0	5	1	4	0	0	0	226681	0	12.3313	5.53	21.8684	-1.5	come (9)
31	5to6	B	GO	1	11	Marge reeled the cotton and then she unreeled it	Bart went to the hospital and then he came out the hospital	0	1	0	5	1	4	0	0	0	226681	0	12.3313	5.53	21.8684	-1.5	come (9)
32	5to6	B	GO	1	11	Homer corked the bottle and then he uncorked it	Bart went to the hospital and then he walked out of the hospital	0	1	0	5	1	4	0	0	0	226681	0	12.3313	5.53	21.8684	-1.5	come (9)
33	5to6	B	GO	2	18	Bart clogged the sink and then he unclogged it	Bart went to the hospital and then he came out of the hospital	0	1	1	5	4	1	0	0	0	226681	0	12.3313	5.53	21.8684	-1.5	come (9)
34	5to6	B	GO	1	8	Bart linked the railway tracks and then he unlinked them	Bart went to the hospital and then he came back	0	1	0	5	1	4	0	0	0	226681	0	12.3313	5.53	21.8684	-1.5	come (9)
35	5to6	B	GO	2	17	Bart linked the railway tracks and then he unlinked them	Bart went to the hospital and then he went back	0	1	0	5	3	2	0	0	0	226681	0	12.3313	5.53	21.8684	-1.5	come (9)
36	5to6	B	GO	2	16	Bart buttoned his shirt and then he unbuttoned it	Bart went to the hospital and then he unwent to the hospital	1	1	1	5	4	1	0	0	0	226681	0	12.3313	5.53	21.8684	-1.5	come (9)
37	5to6	B	GO	2	22	Lisa leashed the dog and then she unleashed it	Bart went to the hospital and then he unwent to the hospital	1	1	0	5	1	4	0	0	0	226681	0	12.3313	5.53	21.8684	-1.5	come (9)
38	5to6	B	GO	2	22	Bart clenched his fist and then he unclenched it	Bart went to the hospital and then he unwent	1	1	0	5	1	4	0	0	0	226681	0	12.3313	5.53	21.8684	-1.5	come (9)
39	5to6	B	GO	2	20	Bart buttoned his shirt and then he unbuttoned it	Bart went to the hospital and then he unwent	1	1	0	5	1	4	0	0	0	226681	0	12.3313	5.53	21.8684	-1.5	come (9)
40	5to6	B	GO	2	14	Bart hooked the picture on the wall and then unhooked it	Bart went to the hospital and then he came out	0	1	0	5	2	3	0	0	0	226681	0	12.3313	5.53	21.8684	-1.5	come (9)
1	3to4	A	HOOK	2	19	Homer wrapped the present and then he unwrapped it	Bart hooked the picture on the wall and then he unhooked it	1	1	1	5	5	0	1	1	43	786	3.78419	6.66823	4.2	15.3393	0.27	release (12)
2	3to4	A	HOOK	1	6	Homer did his tie and then he undid it	Bart hooked the picture on the wall and then he unhooked it exp: UNHOOKED WHAT? Chi: UNHOOKED THE PICTURE	1	0	1	1	5	-4	1	1	43	786	3.78419	6.66823	4.2	15.3393	0.27	release (12)
3	3to4	A	HOOK	2	20	Lisa braided her hair and then she unbraided it	Bart hooked the picture on the wall and then he unhooked it	1	0	0	1	2	-1	1	1	43	786	3.78419	6.66823	4.2	15.3393	0.27	release (12)
4	3to4	A	HOOK	2	16	Homer snapped the lego bricks together and then he unsnapped them apart	Bart hooked the picture on the wall and then he took it off	0	0	0	2	2	0	1	1	43	786	3.78419	6.66823	4.2	15.3393	0.27	release (12)
5	3to4	A	HOOK	2	17	Lisa tied her shoelaces and then she untied them	Bart hooked the picture on the wall and then he taked it off again	0	1	0	4	2	2	1	1	43	786	3.78419	6.66823	4.2	15.3393	0.27	release (12)
6	3to4	A	HOOK	2	13	Bart laced his shoes and then he unlaced them	Bart hooked the picture on the wall and then he unlocked it off the wall	0	0	1	3	4	-1	1	1	43	786	3.78419	6.66823	4.2	15.3393	0.27	release (12)
7	3to4	A	HOOK	1	12	Lisa bandaged her arm and then she unbandaged it	Bart hooked the picture on the wall and then he hooked it off	0	1	1	5	5	0	1	1	43	786	3.78419	6.66823	4.2	15.3393	0.27	release (12)
8	3to4	A	HOOK	1	5	Homer wrapped the present and then he unwrapped it	Bart hooked the picture on the wall and then he unhook-ed it	1	1	1	5	5	0	1	1	43	786	3.78419	6.66823	4.2	15.3393	0.27	release (12)
9	3to4	A	HOOK	2	21	Homer wrapped the present and then he unwrapped it	Bart hooked the picture on the wall and then he unhooked it	1	1	1	5	4	1	1	1	43	786	3.78419	6.66823	4.2	15.3393	0.27	release (12)
10	3to4	A	HOOK	1	12	Bart clogged the sink and then he unclogged it	Bart hooked the picture on the wall and then he got it off the wall	0	1	1	5	5	0	1	1	43	786	3.78419	6.66823	4.2	15.3393	0.27	release (12)
21	5to6	A	HOOK	2	19	Homer wrapped the present and then he unwrapped it	Bart hooked the picture on the wall and then he took it off	0	0	1	1	5	-4	1	1	43	786	3.78419	6.66823	4.2	15.3393	0.27	release (12)
22	5to6	A	HOOK	1	6	Homer did his tie and then he undid it	Bart hooked the picture on the wall and then he got it off	0	1	1	5	5	0	1	1	43	786	3.78419	6.66823	4.2	15.3393	0.27	release (12)
23	5to6	A	HOOK	2	20	Lisa braided her hair and then she unbraided it	Bart hooked the picture on the wall and then he unhooked it	1	1	1	5	4	1	1	1	43	786	3.78419	6.66823	4.2	15.3393	0.27	release (12)
24	5to6	A	HOOK	2	16	Homer snapped the lego bricks together and then he unsnapped them apart	Bart hooked the picture on the wall and then he un-un unput the picture on the wall	0	1	0	5	2	3	1	1	43	786	3.78419	6.66823	4.2	15.3393	0.27	release (12)
25	5to6	A	HOOK	2	17	Lisa tied her shoelaces and then she untied them	Bart hooked the picture on the wall and then EXP: Whats he done to the picture? he took the picture off	0	1	1	4	5	-1	1	1	43	786	3.78419	6.66823	4.2	15.3393	0.27	release (12)
26	5to6	A	HOOK	2	13	Bart laced his shoes and then he unlaced them	Bart hooked the picture on the wall and then he unhooked it	1	0	1	2	4	-2	1	1	43	786	3.78419	6.66823	4.2	15.3393	0.27	release (12)
27	5to6	A	HOOK	1	12	Lisa bandaged her arm and then she unbandaged it	Bart hooked the picture on the wall and then he took it back off	0	1	1	5	4	1	1	1	43	786	3.78419	6.66823	4.2	15.3393	0.27	release (12)
28	5to6	A	HOOK	1	5	Homer wrapped the present and then he unwrapped it	Bart hooked the picture on the wall and then he unhooked the picture	1	1	0	5	2	3	1	1	43	786	3.78419	6.66823	4.2	15.3393	0.27	release (12)
29	5to6	A	HOOK	2	21	Homer wrapped the present and then he unwrapped it	Bart hooked the picture on the wall and then he unhooked the picture from the wall	1	0	1	2	5	-3	1	1	43	786	3.78419	6.66823	4.2	15.3393	0.27	release (12)
30	5to6	A	HOOK	1	12	Bart clogged the sink and then he unclogged it	Bart hooked the picture on the wall and then he took it down	0	1	1	5	5	0	1	1	43	786	3.78419	6.66823	4.2	15.3393	0.27	release (12)
11	3to4	B	LACE	2	18	Homer corked the bottle and then he uncorked it	Bart laced his shoes and then he unloosed it	NA	1	0	5	1	4	1	1	19	248	2.99573	5.51745	4.2	16.3441	0.71	open (4)
12	3to4	B	LACE	1	2	Marge loaded the basket and then she unloaded it	Bart laced his shoes and then he undone it EXP: what did he do to the laces? CHI: undone them	0	1	0	5	1	4	1	1	19	248	2.99573	5.51745	4.2	16.3441	0.71	open (4)
13	3to4	B	LACE	1	11	Marge zipped her coat and then she unzipped it	Bart laced his shoes and then he did…put his shoe laces up	0	0	1	3	5	-2	1	1	19	248	2.99573	5.51745	4.2	16.3441	0.71	open (4)
14	3to4	B	LACE	1	1	Lisa strapped on her watch and then she unstrapped it	Bart laced his shoes and then he untangled it	0	1	1	5	5	0	1	1	19	248	2.99573	5.51745	4.2	16.3441	0.71	open (4)
15	3to4	B	LACE	1	7	Marge crumpled the paper and then she uncrumpled it	Bart laced his shoes and then he unlaced them	1	0	1	1	5	-4	1	1	19	248	2.99573	5.51745	4.2	16.3441	0.71	open (4)
16	3to4	B	LACE	1	9	Bart linked the railway tracks and then he unlinked them	Bart laced his shoes and then he undone them	0	1	0	4	3	1	1	1	19	248	2.99573	5.51745	4.2	16.3441	0.71	open (4)
17	3to4	B	LACE	2	14	Bart clogged the sink and then he unclogged it	Bart laced his shoes and then he unbarsed it EXP: Do you understand that Froggy? (Is Bart the character?) EXP: Tell Froggy what Barts doing to the laces CHI: untying them	NA	1	1	5	5	0	1	1	19	248	2.99573	5.51745	4.2	16.3441	0.71	open (4)
18	3to4	B	LACE	2	16	Homer bolted the door and then he unbolted it	Bart laced his shoes and then he got off his laces	0	0	1	2	4	-2	1	1	19	248	2.99573	5.51745	4.2	16.3441	0.71	open (4)
19	3to4	B	LACE	2	18	Marge folded her arms and then she unfolded them	Bart laced his shoes and then he unlaced 'em	1	0	0	2	3	-1	1	1	19	248	2.99573	5.51745	4.2	16.3441	0.71	open (4)
20	3to4	B	LACE	2	16	Marge zipped her coat and then she unzipped it	Bart laced his shoes and then he unlaced them	1	0	0	1	2	-1	1	1	19	248	2.99573	5.51745	4.2	16.3441	0.71	open (4)
31	5to6	B	LACE	2	18	Homer corked the bottle and then he uncorked it	Bart laced his shoes and then he unlaced them	1	1	1	5	5	0	1	1	19	248	2.99573	5.51745	4.2	16.3441	0.71	open (4)
32	5to6	B	LACE	1	2	Marge loaded the basket and then she unloaded it	Bart laced his shoes and then he unlace-ed them	1	0	1	2	3	-1	1	1	19	248	2.99573	5.51745	4.2	16.3441	0.71	open (4)
33	5to6	B	LACE	1	11	Marge zipped her coat and then she unzipped it	Bart laced his shoes and then he unlaced his shoes	1	0	1	3	5	-2	1	1	19	248	2.99573	5.51745	4.2	16.3441	0.71	open (4)
34	5to6	B	LACE	1	1	Lisa strapped on her watch and then she unstrapped it	Bart laced his shoes and then he unlaced them	1	0	1	2	4	-2	1	1	19	248	2.99573	5.51745	4.2	16.3441	0.71	open (4)
35	5to6	B	LACE	1	7	Marge crumpled the paper and then she uncrumpled it	Bart laced his shoes and then he undid them	0	0	1	3	4	-1	1	1	19	248	2.99573	5.51745	4.2	16.3441	0.71	open (4)
36	5to6	B	LACE	1	9	Bart linked the railway tracks and then he unlinked them	Bart laced his shoes and then he unlaced his shoes	1	1	NA	4	3	1	1	1	19	248	2.99573	5.51745	4.2	16.3441	0.71	open (4)
37	5to6	B	LACE	2	14	Bart clogged the sink and then he unclogged it	Bart laced his shoes and then he unlac-ed his shoes	1	1	1	3	5	-2	1	1	19	248	2.99573	5.51745	4.2	16.3441	0.71	open (4)
38	5to6	B	LACE	2	16	Homer bolted the door and then he unbolted it	Bart laced his shoes and then he unlaced them	1	0	1	2	3	-1	1	1	19	248	2.99573	5.51745	4.2	16.3441	0.71	open (4)
39	5to6	B	LACE	2	18	Marge folded her arms and then she unfolded them	Bart laced his shoes and then he unlaced them	1	1	1	3	3	0	1	1	19	248	2.99573	5.51745	4.2	16.3441	0.71	open (4)
40	5to6	B	LACE	2	16	Marge zipped her coat and then she unzipped it	Bart laced his shoes and then he unlaced his shoes	1	0	1	1	4	-3	1	1	19	248	2.99573	5.51745	4.2	16.3441	0.71	open (4)
1	3to4	A	LATCH	1	3	Lisa braided her hair and then she unbraided it	Homer latched the gate and then he unlatched it	1	0	0	2	2	0	1	1	9	193	2.30259	5.26786	4.53	18.9719	1.54	release (6)
2	3to4	A	LATCH	2	24	Homer buckled his belt and then he unbuckled it	Homer latched the gate and then he unlatched it	1	0	0	2	1	1	1	1	9	193	2.30259	5.26786	4.53	18.9719	1.54	release (6)
3	3to4	A	LATCH	1	1	Homer did his tie and then he undid it	Homer latched the gate and then he undid it EXP: undid what? CHI: the gate	0	0	1	2	4	-2	1	1	9	193	2.30259	5.26786	4.53	18.9719	1.54	release (6)
4	3to4	A	LATCH	2	18	Homer wrapped the present and then he unwrapped it	Homer latched the gate and then he unlatched it	1	0	0	1	2	-1	1	1	9	193	2.30259	5.26786	4.53	18.9719	1.54	release (6)
5	3to4	A	LATCH	1	9	Lisa bandaged her arm and then she unbandaged it	Homer latched the gate and then he opened it again EXP: SO what did he do to the gate? CHI: he latched it open	0	0	0	2	2	0	1	1	9	193	2.30259	5.26786	4.53	18.9719	1.54	release (6)
6	3to4	A	LATCH	1	10	Marge folded her arms and then she unfolded them	Homer latched the gate and then he unlatched the gate	1	0	0	2	2	0	1	1	9	193	2.30259	5.26786	4.53	18.9719	1.54	release (6)
7	3to4	A	LATCH	1	8	Bart chained the dog from a post and then he unchained it	Homer latched the gate and then he opened the gate	0	0	0	1	2	-1	1	1	9	193	2.30259	5.26786	4.53	18.9719	1.54	release (6)
8	3to4	A	LATCH	2	18	Bart linked the railway tracks and then he unlinked them	Homer latched the gate and then he unlatched it	1	0	0	1	1	0	1	1	9	193	2.30259	5.26786	4.53	18.9719	1.54	release (6)
9	3to4	A	LATCH	2	17	Lisa strapped on her watch and then she unstrapped it	Homer latched the gate and then he unlatched it	1	0	1	2	3	-1	1	1	9	193	2.30259	5.26786	4.53	18.9719	1.54	release (6)
10	3to4	A	LATCH	1	5	Bart masked the cat and then he unmasked it	Homer latched the gate and then he unlatched it	1	0	0	1	2	-1	1	1	9	193	2.30259	5.26786	4.53	18.9719	1.54	release (6)
21	5to6	A	LATCH	1	3	Lisa braided her hair and then she unbraided it	Homer latched the gate and then he unlatched the gate	1	1	1	3	3	0	1	1	9	193	2.30259	5.26786	4.53	18.9719	1.54	release (6)
22	5to6	A	LATCH	2	24	Homer buckled his belt and then he unbuckled it	Homer latched the gate and then he opened it	0	1	0	5	1	4	1	1	9	193	2.30259	5.26786	4.53	18.9719	1.54	release (6)
23	5to6	A	LATCH	1	1	Homer did his tie and then he undid it	Homer latched the gate and then he unlatched it	1	1	1	5	5	0	1	1	9	193	2.30259	5.26786	4.53	18.9719	1.54	release (6)
24	5to6	A	LATCH	2	18	Homer wrapped the present and then he unwrapped it	Homer latched the gate and then he unlatched the gate	1	0	1	3	3	0	1	1	9	193	2.30259	5.26786	4.53	18.9719	1.54	release (6)
25	5to6	A	LATCH	1	9	Lisa bandaged her arm and then she unbandaged it	Homer latched the gate and then he unlatched the gate	1	1	1	5	4	1	1	1	9	193	2.30259	5.26786	4.53	18.9719	1.54	release (6)
26	5to6	A	LATCH	1	10	Marge folded her arms and then she unfolded them	Homer latched the gate and then he unlatched the gate	1	1	1	4	3	1	1	1	9	193	2.30259	5.26786	4.53	18.9719	1.54	release (6)
27	5to6	A	LATCH	1	8	Bart chained the dog from a post and then he unchained it	Homer latched the gate and then he unlatched the gate	1	0	0	1	1	0	1	1	9	193	2.30259	5.26786	4.53	18.9719	1.54	release (6)
28	5to6	A	LATCH	2	18	Bart linked the railway tracks and then he unlinked them	Homer latched the gate and then he unlatched it	1	0	NA	1	3	-2	1	1	9	193	2.30259	5.26786	4.53	18.9719	1.54	release (6)
29	5to6	A	LATCH	2	17	Lisa strapped on her watch and then she unstrapped it	Homer latched the gate and then he unlatched the gate	1	0	1	2	4	-2	1	1	9	193	2.30259	5.26786	4.53	18.9719	1.54	release (6)
30	5to6	A	LATCH	1	5	Bart masked the cat and then he unmasked it	Homer latched the gate and then he unlatched it	1	1	1	5	4	1	1	1	9	193	2.30259	5.26786	4.53	18.9719	1.54	release (6)
1	3to4	A	LEASH	2	15	Homer snapped the lego bricks together and then he unsnapped them apart	Lisa leashed the dog and then she unleashed it	1	1	1	5	5	0	1	1	365	9	5.90263	2.30259	5.13	16.665	0.82	release (10)
2	3to4	A	LEASH	1	7	Marge loaded the basket and then she unloaded it	Lisa leashed the dog and then she unleashed it	1	0	0	1	1	0	1	1	365	9	5.90263	2.30259	5.13	16.665	0.82	release (10)
3	3to4	A	LEASH	1	10	Homer tangled the strings and then he untangled them	Lisa leashed the dog and then she unleashed it	1	0	0	2	2	0	1	1	365	9	5.90263	2.30259	5.13	16.665	0.82	release (10)
4	3to4	A	LEASH	1	8	Bart clenched his fist and then he unclinched it	Lisa leashed the dog and then she unleashed it EXP: unleashed what? CHI: the dog	1	0	0	2	1	1	1	1	365	9	5.90263	2.30259	5.13	16.665	0.82	release (10)
5	3to4	A	LEASH	2	21	Bart laced his shoes and then he unlaced them	Lisa leashed the dog and then she CHI: I don’t know EXP: lets do it again….Lisa Leashed the dog and then she? CHI: the she parked it off the dog	NA	0	0	1	2	-1	1	1	365	9	5.90263	2.30259	5.13	16.665	0.82	release (10)
6	3to4	A	LEASH	1	1	Lisa strapped on her watch and then she unstrapped it	Lisa leashed the dog and then she leashed the dog…unlocked the dog. EXP: What did Lisa do to the dog? CHI: cant do it EXP: Whats Lisa done to the dog? CHI: unleashed the dog	NA	0	1	3	5	-2	1	1	365	9	5.90263	2.30259	5.13	16.665	0.82	release (10)
7	3to4	A	LEASH	2	23	Bart linked the railway tracks and then he unlinked them	Lisa leashed the dog and then she got it off	0	0	0	2	4	-2	1	1	365	9	5.90263	2.30259	5.13	16.665	0.82	release (10)
8	3to4	A	LEASH	1	10	Lisa tied her shoelaces and then she untied them	Lisa leashed the dog and then she unleashed it	1	1	0	5	1	4	1	1	365	9	5.90263	2.30259	5.13	16.665	0.82	release (10)
9	3to4	A	LEASH	2	13	Homer buckled his belt and then he unbuckled it	Lisa leashed the dog and then she undone it	0	0	1	3	3	0	1	1	365	9	5.90263	2.30259	5.13	16.665	0.82	release (10)
10	3to4	A	LEASH	2	18	Homer tangled the strings and then he untangled them	Lisa leashed the dog and then she unleashed it	1	0	0	1	2	-1	1	1	365	9	5.90263	2.30259	5.13	16.665	0.82	release (10)
21	5to6	A	LEASH	2	15	Homer snapped the lego bricks together and then he unsnapped them apart	Lisa leashed the dog and then she unleashed the dog	NA	1	1	4	5	-1	1	1	365	9	5.90263	2.30259	5.13	16.665	0.82	release (10)
22	5to6	A	LEASH	1	7	Marge loaded the basket and then she unloaded it	Lisa leashed the dog and then she got the lead off	0	1	1	5	4	1	1	1	365	9	5.90263	2.30259	5.13	16.665	0.82	release (10)
23	5to6	A	LEASH	1	10	Homer tangled the strings and then he untangled them	Lisa leashed the dog and then she unleashed him	1	1	0	4	2	2	1	1	365	9	5.90263	2.30259	5.13	16.665	0.82	release (10)
24	5to6	A	LEASH	1	8	Bart clenched his fist and then he unclinched it	Lisa leashed the dog and then she unleashed the dog	1	0	0	3	3	0	1	1	365	9	5.90263	2.30259	5.13	16.665	0.82	release (10)
25	5to6	A	LEASH	2	21	Bart laced his shoes and then he unlaced them	Lisa leashed the dog and then she unleashed the dog	1	1	1	4	3	1	1	1	365	9	5.90263	2.30259	5.13	16.665	0.82	release (10)
26	5to6	A	LEASH	1	1	Lisa strapped on her watch and then she unstrapped it	Lisa leashed the dog and then she unleashed the dog	1	0	1	3	3	0	1	1	365	9	5.90263	2.30259	5.13	16.665	0.82	release (10)
27	5to6	A	LEASH	2	23	Bart linked the railway tracks and then he unlinked them	Lisa leashed the dog and then she unleashed the dog	1	1	0	5	1	4	1	1	365	9	5.90263	2.30259	5.13	16.665	0.82	release (10)
28	5to6	A	LEASH	1	10	Lisa tied her shoelaces and then she untied them	Lisa leashed the dog and then she unleashed it	1	1	1	5	4	1	1	1	365	9	5.90263	2.30259	5.13	16.665	0.82	release (10)
29	5to6	A	LEASH	2	13	Homer buckled his belt and then he unbuckled it	Lisa leashed the dog and then she unleashed the dog	1	0	0	1	1	0	1	1	365	9	5.90263	2.30259	5.13	16.665	0.82	release (10)
30	5to6	A	LEASH	2	18	Homer tangled the strings and then he untangled them	Lisa leashed the dog and then she unleashed the dog	1	0	0	2	2	0	1	1	365	9	5.90263	2.30259	5.13	16.665	0.82	release (10)
11	3to4	B	LIFT	1	7	Homer tangled the strings and then he untangled them	Homer lifted his arms and then he put them back down	0	1	0	4	2	2	0	0	0	6724	0	8.81359	5.8	17.0483	-0.55	drop (9)
12	3to4	B	LIFT	2	21	Marge folded her arms and then she unfolded them	Homer lifted his arms and then he put them down	0	1	NA	5	NA	NA	0	0	0	6724	0	8.81359	5.8	17.0483	-0.55	drop (9)
13	3to4	B	LIFT	1	6	Bart buttoned his shirt and then he unbuttoned it	Homer lifted his arms and then he did…put them on his foot	0	1	1	4	4	0	0	0	0	6724	0	8.81359	5.8	17.0483	-0.55	drop (9)
14	3to4	B	LIFT	1	2	Bart buttoned his shirt and then he unbuttoned it	Homer lifted his arms and then he CHI: standed up again. EXP: what did he do to his arms? CHI: put them down	0	1	0	5	1	4	0	0	0	6724	0	8.81359	5.8	17.0483	-0.55	drop (9)
15	3to4	B	LIFT	1	2	Bart hooked the picture on the wall and then unhooked it	Homer lifted his arms and then he unlift them EXP: Say that loud for Froggy CHI: I don’t know EXP: Homer lifted his arms and then he? CHI: unlifted them	1	1	1	5	4	1	0	0	0	6724	0	8.81359	5.8	17.0483	-0.55	drop (9)
16	3to4	B	LIFT	2	17	Homer latched the gate and then he unlatched it	Homer lifted his arms and then he didn’t lift his arms	0	1	1	4	4	0	0	0	0	6724	0	8.81359	5.8	17.0483	-0.55	drop (9)
17	3to4	B	LIFT	2	13	Lisa locked the door and then she unlocked it	Homer lifted his arms and then he unlifted	1	1	1	5	3	2	0	0	0	6724	0	8.81359	5.8	17.0483	-0.55	drop (9)
18	3to4	B	LIFT	2	18	Marge coiled the rope and then she uncoiled it	Homer lifted his arms and then he got it down EXP: Got what down? CHI: got his arms down	0	0	0	2	1	1	0	0	0	6724	0	8.81359	5.8	17.0483	-0.55	drop (9)
19	3to4	B	LIFT	2	21	Marge zipped her coat and then she unzipped it	Homer lifted his arms and then he put them down again	0	0	0	2	3	-1	0	0	0	6724	0	8.81359	5.8	17.0483	-0.55	drop (9)
20	3to4	B	LIFT	2	21	Marge crumpled the paper and then she uncrumpled it	Homer lifted his arms and then he went down EXP: What went down? CHI: his arms	0	1	0	5	1	4	0	0	0	6724	0	8.81359	5.8	17.0483	-0.55	drop (9)
31	5to6	B	LIFT	1	7	Homer tangled the strings and then he untangled them	Homer lifted his arms and then he unlift them	1	1	1	4	4	0	0	0	0	6724	0	8.81359	5.8	17.0483	-0.55	drop (9)
32	5to6	B	LIFT	2	21	Marge folded her arms and then she unfolded them	Homer lifted his arms and then he lifted his arms down	0	1	1	5	4	1	0	0	0	6724	0	8.81359	5.8	17.0483	-0.55	drop (9)
33	5to6	B	LIFT	1	6	Bart buttoned his shirt and then he unbuttoned it	Homer lifted his arms and then he unlifted his arms	1	0	1	3	3	0	0	0	0	6724	0	8.81359	5.8	17.0483	-0.55	drop (9)
34	5to6	B	LIFT	1	2	Bart buttoned his shirt and then he unbuttoned it	Homer lifted his arms and then he put them down	0	1	0	5	1	4	0	0	0	6724	0	8.81359	5.8	17.0483	-0.55	drop (9)
35	5to6	B	LIFT	1	2	Bart hooked the picture on the wall and then unhooked it	Homer lifted his arms and then he put them down	0	1	0	5	2	3	0	0	0	6724	0	8.81359	5.8	17.0483	-0.55	drop (9)
36	5to6	B	LIFT	2	17	Homer latched the gate and then he unlatched it	Homer lifted his arms and then he unlifted his arms	1	0	1	2	5	-3	0	0	0	6724	0	8.81359	5.8	17.0483	-0.55	drop (9)
37	5to6	B	LIFT	2	13	Lisa locked the door and then she unlocked it	Homer lifted his arms and then he unlifted his arms	1	1	0	4	2	2	0	0	0	6724	0	8.81359	5.8	17.0483	-0.55	drop (9)
38	5to6	B	LIFT	2	18	Marge coiled the rope and then she uncoiled it	Homer lifted his arms and then he unlifted them	1	1	1	4	4	0	0	0	0	6724	0	8.81359	5.8	17.0483	-0.55	drop (9)
39	5to6	B	LIFT	2	21	Marge zipped her coat and then she unzipped it	Homer lifted his arms and then he unlifted them	1	1	0	5	2	3	0	0	0	6724	0	8.81359	5.8	17.0483	-0.55	drop (9)
40	5to6	B	LIFT	2	21	Marge crumpled the paper and then she uncrumpled it	Homer lifted his arms and then he put them back down	0	1	1	4	4	0	0	0	0	6724	0	8.81359	5.8	17.0483	-0.55	drop (9)
1	3to4	A	LOCK	1	2	Marge folded her arms and then she unfolded them	Lisa locked the door and then she unlocked it	1	1	1	5	5	0	1	1	629	3450	6.44572	8.14642	5.93	18.9719	1.4	open (8)
2	3to4	A	LOCK	1	1	Bart clogged the sink and then he unclogged it	Lisa locked the door and then she opened it	0	1	1	5	5	0	1	1	629	3450	6.44572	8.14642	5.93	18.9719	1.4	open (8)
3	3to4	A	LOCK	1	11	Bart clenched his fist and then he unclinched it	Lisa locked the door and then she unlocked it	1	1	1	4	5	-1	1	1	629	3450	6.44572	8.14642	5.93	18.9719	1.4	open (8)
4	3to4	A	LOCK	2	13	Bart masked the cat and then he unmasked it	Lisa locked the door and then she opened it	0	1	1	5	5	0	1	1	629	3450	6.44572	8.14642	5.93	18.9719	1.4	open (8)
5	3to4	A	LOCK	1	4	Marge deleted the email and then she undeleted it	Lisa locked the door and then she locked it back open again	0	0	0	2	2	0	1	1	629	3450	6.44572	8.14642	5.93	18.9719	1.4	open (8)
6	3to4	A	LOCK	1	5	Homer snapped the lego bricks together and then he unsnapped them apart	Lisa locked the door and then she unlocked the door	1	1	0	4	2	2	1	1	629	3450	6.44572	8.14642	5.93	18.9719	1.4	open (8)
7	3to4	A	LOCK	1	1	Homer packed his case and then he unpacked it	Lisa locked the door and then she opened it	0	0	1	3	5	-2	1	1	629	3450	6.44572	8.14642	5.93	18.9719	1.4	open (8)
8	3to4	A	LOCK	1	1	Bart laced his shoes and then he unlaced them	Lisa locked the door and then she unlocked it	1	1	1	5	5	0	1	1	629	3450	6.44572	8.14642	5.93	18.9719	1.4	open (8)
9	3to4	A	LOCK	1	11	Homer did his tie and then he undid it	Lisa locked the door and then she opened it	0	1	0	4	1	3	1	1	629	3450	6.44572	8.14642	5.93	18.9719	1.4	open (8)
10	3to4	A	LOCK	1	4	Marge deleted the email and then she undeleted it	Lisa locked the door and then she opened the door	0	1	1	5	5	0	1	1	629	3450	6.44572	8.14642	5.93	18.9719	1.4	open (8)
21	5to6	A	LOCK	1	2	Marge folded her arms and then she unfolded them	Lisa locked the door and then she opened it	0	1	1	5	5	0	1	1	629	3450	6.44572	8.14642	5.93	18.9719	1.4	open (8)
22	5to6	A	LOCK	1	1	Bart clogged the sink and then he unclogged it	Lisa locked the door and then she goed in	NA	1	1	5	5	0	1	1	629	3450	6.44572	8.14642	5.93	18.9719	1.4	open (8)
23	5to6	A	LOCK	1	11	Bart clenched his fist and then he unclinched it	Lisa locked the door and then she unlocked it	1	1	1	5	5	0	1	1	629	3450	6.44572	8.14642	5.93	18.9719	1.4	open (8)
24	5to6	A	LOCK	2	13	Bart masked the cat and then he unmasked it	Lisa locked the door and then she unlocked the door	1	1	1	4	5	-1	1	1	629	3450	6.44572	8.14642	5.93	18.9719	1.4	open (8)
25	5to6	A	LOCK	1	4	Marge deleted the email and then she undeleted it	Lisa locked the door and then she unlocked the door	1	1	1	3	5	-2	1	1	629	3450	6.44572	8.14642	5.93	18.9719	1.4	open (8)
26	5to6	A	LOCK	1	5	Homer snapped the lego bricks together and then he unsnapped them apart	Lisa locked the door and then she unlocked the door	1	1	1	4	4	0	1	1	629	3450	6.44572	8.14642	5.93	18.9719	1.4	open (8)
27	5to6	A	LOCK	1	1	Homer packed his case and then he unpacked it	Lisa locked the door and then she unlocked it	1	1	1	5	4	1	1	1	629	3450	6.44572	8.14642	5.93	18.9719	1.4	open (8)
28	5to6	A	LOCK	1	1	Bart laced his shoes and then he unlaced them	Lisa locked the door and then she unlocked the door	1	1	0	5	2	3	1	1	629	3450	6.44572	8.14642	5.93	18.9719	1.4	open (8)
29	5to6	A	LOCK	1	11	Homer did his tie and then he undid it	Lisa locked the door and then she Lisa unlocked the door	1	1	1	5	5	0	1	1	629	3450	6.44572	8.14642	5.93	18.9719	1.4	open (8)
30	5to6	A	LOCK	1	4	Marge deleted the email and then she undeleted it	Lisa locked the door and then she unlocked it	1	1	1	5	5	0	1	1	629	3450	6.44572	8.14642	5.93	18.9719	1.4	open (8)
1	3to4	A	LOOSEN	1	9	Lisa tied her shoelaces and then she untied them	Homer loosened his tie and then he tied it	0	1	1	5	4	1	1	0	1	561	0.693147	6.3315	6.07	15.7421	0.28	tighten (13)
2	3to4	A	LOOSEN	1	12	Lisa strapped on her watch and then she unstrapped it	Homer loosened his tie and then he unloosed it	1	0	0	1	1	0	1	0	1	561	0.693147	6.3315	6.07	15.7421	0.28	tighten (13)
3	3to4	A	LOOSEN	2	17	Homer wrapped the present and then he unwrapped it	Homer loosened his tie and then he unloosed it	1	0	0	2	2	0	1	0	1	561	0.693147	6.3315	6.07	15.7421	0.28	tighten (13)
4	3to4	A	LOOSEN	1	6	Bart clogged the sink and then he unclogged it	Homer loosened his tie and then he unloosened it	1	1	1	5	5	0	1	0	1	561	0.693147	6.3315	6.07	15.7421	0.28	tighten (13)
5	3to4	A	LOOSEN	1	2	Lisa braided her hair and then she unbraided it	Homer loosened his tie and then he rolled it back down again EXP: which direction? CHI In his top	0	1	0	5	1	4	1	0	1	561	0.693147	6.3315	6.07	15.7421	0.28	tighten (13)
6	3to4	A	LOOSEN	1	4	Homer buckled his belt and then he unbuckled it	Homer loosened his tie and then he unloosened his tie	1	0	0	2	1	1	1	0	1	561	0.693147	6.3315	6.07	15.7421	0.28	tighten (13)
7	3to4	A	LOOSEN	1	4	Marge folded her arms and then she unfolded them	Homer loosened his tie and then he unloosened it	1	0	1	2	3	-1	1	0	1	561	0.693147	6.3315	6.07	15.7421	0.28	tighten (13)
8	3to4	A	LOOSEN	2	13	Bart masked the cat and then he unmasked it	Homer loosened his tie and then he CHI: I don’t know EXP Repeats stem CHI: Loosened it back together	NA	1	1	5	3	2	1	0	1	561	0.693147	6.3315	6.07	15.7421	0.28	tighten (13)
9	3to4	A	LOOSEN	2	15	Lisa bandaged her arm and then she unbandaged it	Homer loosened his tie and then he unloosened it	1	1	0	4	3	1	1	0	1	561	0.693147	6.3315	6.07	15.7421	0.28	tighten (13)
10	3to4	A	LOOSEN	1	2	Bart clenched his fist and then he unclinched it	Homer loosened his tie and then he unloosened it	1	0	1	3	5	-2	1	0	1	561	0.693147	6.3315	6.07	15.7421	0.28	tighten (13)
21	5to6	A	LOOSEN	1	9	Lisa tied her shoelaces and then she untied them	Homer loosened his tie and then he unloosened the tie	1	1	1	3	3	0	1	0	1	561	0.693147	6.3315	6.07	15.7421	0.28	tighten (13)
22	5to6	A	LOOSEN	1	12	Lisa strapped on her watch and then she unstrapped it	Homer loosened his tie and then he shift it up	0	0	1	3	5	-2	1	0	1	561	0.693147	6.3315	6.07	15.7421	0.28	tighten (13)
23	5to6	A	LOOSEN	2	17	Homer wrapped the present and then he unwrapped it	Homer loosened his tie and then he EXP: What did he do after? tied it	0	0	0	1	1	0	1	0	1	561	0.693147	6.3315	6.07	15.7421	0.28	tighten (13)
24	5to6	A	LOOSEN	1	6	Bart clogged the sink and then he unclogged it	Homer loosened his tie and then he unloosed his tie	1	0	0	1	3	-2	1	0	1	561	0.693147	6.3315	6.07	15.7421	0.28	tighten (13)
25	5to6	A	LOOSEN	1	2	Lisa braided her hair and then she unbraided it	Homer loosened his tie and then he unloosed his tie	1	1	0	4	3	1	1	0	1	561	0.693147	6.3315	6.07	15.7421	0.28	tighten (13)
26	5to6	A	LOOSEN	1	4	Homer buckled his belt and then he unbuckled it	Homer loosened his tie and then he tightened his tie	0	1	1	4	4	0	1	0	1	561	0.693147	6.3315	6.07	15.7421	0.28	tighten (13)
27	5to6	A	LOOSEN	1	4	Marge folded her arms and then she unfolded them	Homer loosened his tie and then he unloos- EXP: Whats he done? tightened it	1	1	1	5	4	1	1	0	1	561	0.693147	6.3315	6.07	15.7421	0.28	tighten (13)
28	5to6	A	LOOSEN	2	13	Bart masked the cat and then he unmasked it	Homer loosened his tie and then he unloosened it	1	1	1	5	3	2	1	0	1	561	0.693147	6.3315	6.07	15.7421	0.28	tighten (13)
29	5to6	A	LOOSEN	2	15	Lisa bandaged her arm and then she unbandaged it	Homer loosened his tie and then he tied his tie	0	1	1	5	5	0	1	0	1	561	0.693147	6.3315	6.07	15.7421	0.28	tighten (13)
30	5to6	A	LOOSEN	1	2	Bart clenched his fist and then he unclinched it	Homer loosened his tie and then he tightened it	0	1	1	5	5	0	1	0	1	561	0.693147	6.3315	6.07	15.7421	0.28	tighten (13)
11	3to4	B	MASK	1	4	Bart hooked the picture on the wall and then unhooked it	Bart masked the cat and then he took it off him	0	0	0	2	3	-1	1	1	85	444	4.45435	6.09807	5.4	20.2081	-0.04	reveal (11)
12	3to4	B	MASK	1	8	Lisa curled her eyelashes and then she uncurled them	Bart masked the cat and then he take it off EXP: Took what off? CHI: the mask	0	1	0	5	3	2	1	1	85	444	4.45435	6.09807	5.4	20.2081	-0.04	reveal (11)
13	3to4	B	MASK	1	4	Marge reeled the cotton and then she unreeled it	Bart masked the cat and then he took it off	0	0	1	2	5	-3	1	1	85	444	4.45435	6.09807	5.4	20.2081	-0.04	reveal (11)
14	3to4	B	MASK	2	22	Bart hooked the picture on the wall and then unhooked it	Bart masked the cat and then he took it off	0	1	0	5	2	3	1	1	85	444	4.45435	6.09807	5.4	20.2081	-0.04	reveal (11)
15	3to4	B	MASK	2	19	Bart clenched his fist and then he unclenched it	Bart masked the cat and then he unmasked it	1	1	0	5	1	4	1	1	85	444	4.45435	6.09807	5.4	20.2081	-0.04	reveal (11)
16	3to4	B	MASK	1	6	Marge loaded the basket and then she unloaded it	Bart masked the cat and then he got it off	0	0	0	3	3	0	1	1	85	444	4.45435	6.09807	5.4	20.2081	-0.04	reveal (11)
17	3to4	B	MASK	1	10	Bart buttoned his shirt and then he unbuttoned it	Bart masked the cat and then he unmasked it	1	1	0	4	1	3	1	1	85	444	4.45435	6.09807	5.4	20.2081	-0.04	reveal (11)
18	3to4	B	MASK	1	11	Marge zipped her coat and then she unzipped it	Bart masked the cat and then he got it off	0	0	0	3	1	2	1	1	85	444	4.45435	6.09807	5.4	20.2081	-0.04	reveal (11)
19	3to4	B	MASK	1	1	Bart hooked the picture on the wall and then unhooked it	Bart masked the cat and then he put it off EXP: Put what off CHI: Put the mask off	0	0	0	2	3	-1	1	1	85	444	4.45435	6.09807	5.4	20.2081	-0.04	reveal (11)
20	3to4	B	MASK	1	9	Homer bolted the door and then he unbolted it	Bart masked the cat and then he took it off	0	1	1	5	4	1	1	1	85	444	4.45435	6.09807	5.4	20.2081	-0.04	reveal (11)
31	5to6	B	MASK	1	4	Bart hooked the picture on the wall and then unhooked it	Bart masked the cat and then he unmasked it	1	1	1	4	4	0	1	1	85	444	4.45435	6.09807	5.4	20.2081	-0.04	reveal (11)
32	5to6	B	MASK	1	8	Lisa curled her eyelashes and then she uncurled them	Bart masked the cat and then he took the mask off	0	1	1	3	5	-2	1	1	85	444	4.45435	6.09807	5.4	20.2081	-0.04	reveal (11)
33	5to6	B	MASK	1	4	Marge reeled the cotton and then she unreeled it	Bart masked the cat and then he unmasked the cat	1	1	1	3	5	-2	1	1	85	444	4.45435	6.09807	5.4	20.2081	-0.04	reveal (11)
34	5to6	B	MASK	2	22	Bart hooked the picture on the wall and then unhooked it	Bart masked the cat and then he unmasked it…unmask-ed the cat	1	1	1	5	5	0	1	1	85	444	4.45435	6.09807	5.4	20.2081	-0.04	reveal (11)
35	5to6	B	MASK	2	19	Bart clenched his fist and then he unclenched it	Bart masked the cat and then he took it off the cat	0	0	1	3	4	-1	1	1	85	444	4.45435	6.09807	5.4	20.2081	-0.04	reveal (11)
36	5to6	B	MASK	1	6	Marge loaded the basket and then she unloaded it	Bart masked the cat and then he unmasked the cat	1	1	0	4	3	1	1	1	85	444	4.45435	6.09807	5.4	20.2081	-0.04	reveal (11)
37	5to6	B	MASK	1	10	Bart buttoned his shirt and then he unbuttoned it	Bart masked the cat and then he unmasked the cat	1	1	1	5	5	0	1	1	85	444	4.45435	6.09807	5.4	20.2081	-0.04	reveal (11)
38	5to6	B	MASK	1	11	Marge zipped her coat and then she unzipped it	Bart masked the cat and then he unmasked him	1	0	1	2	4	-2	1	1	85	444	4.45435	6.09807	5.4	20.2081	-0.04	reveal (11)
39	5to6	B	MASK	1	1	Bart hooked the picture on the wall and then unhooked it	Bart masked the cat and then he undid it…undid the mask	0	1	1	3	4	-1	1	1	85	444	4.45435	6.09807	5.4	20.2081	-0.04	reveal (11)
40	5to6	B	MASK	1	9	Homer bolted the door and then he unbolted it	Bart masked the cat and then he unmasked the cat	NA	1	1	3	4	-1	1	1	85	444	4.45435	6.09807	5.4	20.2081	-0.04	reveal (11)
1	3to4	A	OPEN	1	8	Bart masked the cat and then he unmasked it	Lisa opened the box and then she closed it	0	1	1	5	5	0	1	0	2	22345	1.09861	10.0144	6.8	17.9274	-0.59	close (13)
2	3to4	A	OPEN	2	18	Bart clenched his fist and then he unclinched it	Lisa opened the box and then she unopened it	1	1	0	5	1	4	1	0	2	22345	1.09861	10.0144	6.8	17.9274	-0.59	close (13)
3	3to4	A	OPEN	2	21	Lisa bandaged her arm and then she unbandaged it	Lisa opened the box and then she closed the box	0	1	0	4	2	2	1	0	2	22345	1.09861	10.0144	6.8	17.9274	-0.59	close (13)
4	3to4	A	OPEN	2	22	Lisa strapped on her watch and then she unstrapped it	Lisa opened the box and then she closed the box	0	1	0	5	2	3	1	0	2	22345	1.09861	10.0144	6.8	17.9274	-0.59	close (13)
5	3to4	A	OPEN	2	15	Homer did his tie and then he undid it	Lisa opened the box and then she closed it again	0	1	0	4	1	3	1	0	2	22345	1.09861	10.0144	6.8	17.9274	-0.59	close (13)
6	3to4	A	OPEN	1	9	Homer bolted the door and then he unbolted it	Lisa opened the box and then she unleas - ed the box EXP Repeats the stem CHI: closed the box	NA	1	0	4	2	2	1	0	2	22345	1.09861	10.0144	6.8	17.9274	-0.59	close (13)
7	3to4	A	OPEN	1	2	Marge deleted the email and then she undeleted it	Lisa opened the box and then she closed the box	0	1	0	5	2	3	1	0	2	22345	1.09861	10.0144	6.8	17.9274	-0.59	close (13)
8	3to4	A	OPEN	2	23	Homer tangled the strings and then he untangled them	Lisa opened the box and then she locked the box	0	1	0	4	1	3	1	0	2	22345	1.09861	10.0144	6.8	17.9274	-0.59	close (13)
9	3to4	A	OPEN	1	4	Marge loaded the basket and then she unloaded it	Lisa opened the box and then she closed it	0	1	1	5	5	0	1	0	2	22345	1.09861	10.0144	6.8	17.9274	-0.59	close (13)
10	3to4	A	OPEN	2	14	Homer bolted the door and then he unbolted it	Lisa opened the box and then she closed the box	0	1	0	5	2	3	1	0	2	22345	1.09861	10.0144	6.8	17.9274	-0.59	close (13)
21	5to6	A	OPEN	1	8	Bart masked the cat and then he unmasked it	Lisa opened the box and then she closed the box	0	1	1	5	4	1	1	0	2	22345	1.09861	10.0144	6.8	17.9274	-0.59	close (13)
22	5to6	A	OPEN	2	18	Bart clenched his fist and then he unclinched it	Lisa opened the box and then she closed it	0	1	1	5	5	0	1	0	2	22345	1.09861	10.0144	6.8	17.9274	-0.59	close (13)
23	5to6	A	OPEN	2	21	Lisa bandaged her arm and then she unbandaged it	Lisa opened the box and then she closed the box	0	1	0	5	1	4	1	0	2	22345	1.09861	10.0144	6.8	17.9274	-0.59	close (13)
24	5to6	A	OPEN	2	22	Lisa strapped on her watch and then she unstrapped it	Lisa opened the box and then she unopened the box EXP: whats happening? CHI: she put the lid back on	1	1	0	5	2	3	1	0	2	22345	1.09861	10.0144	6.8	17.9274	-0.59	close (13)
25	5to6	A	OPEN	2	15	Homer did his tie and then he undid it	Lisa opened the box and then she shut the lid on the box	0	1	0	5	1	4	1	0	2	22345	1.09861	10.0144	6.8	17.9274	-0.59	close (13)
26	5to6	A	OPEN	1	9	Homer bolted the door and then he unbolted it	Lisa opened the box and then she un….unclos-ed the box EXP: Tell Froggy what Lisa did? CHI: she unclos-ed the box	0	1	0	5	2	3	1	0	2	22345	1.09861	10.0144	6.8	17.9274	-0.59	close (13)
27	5to6	A	OPEN	1	2	Marge deleted the email and then she undeleted it	Lisa opened the box and then she shutted it	0	1	0	4	3	1	1	0	2	22345	1.09861	10.0144	6.8	17.9274	-0.59	close (13)
28	5to6	A	OPEN	2	23	Homer tangled the strings and then he untangled them	Lisa opened the box and then she unopened it	1	1	0	5	2	3	1	0	2	22345	1.09861	10.0144	6.8	17.9274	-0.59	close (13)
29	5to6	A	OPEN	1	4	Marge loaded the basket and then she unloaded it	Lisa opened the box and then she closed the box	0	1	0	5	2	3	1	0	2	22345	1.09861	10.0144	6.8	17.9274	-0.59	close (13)
30	5to6	A	OPEN	2	14	Homer bolted the door and then he unbolted it	Lisa opened the box and then she closed the box	0	1	0	5	3	2	1	0	2	22345	1.09861	10.0144	6.8	17.9274	-0.59	close (13)
11	3to4	B	PACK	1	12	Marge loaded the basket and then she unloaded it	Homer packed his case and then he opened it	0	0	0	2	1	1	1	1	308	3135	5.73334	8.0507	5.67	16.273	1.15	empty (9)
12	3to4	B	PACK	2	23	Marge screwed the top on the container and then she unscrewed it	Homer packed his case and then he unpacked it	1	1	1	5	5	0	1	1	308	3135	5.73334	8.0507	5.67	16.273	1.15	empty (9)
13	3to4	B	PACK	2	16	Homer clipped the papers together and then he unclipped them	Homer packed his case and then he put them out of his suitcase	0	1	1	5	4	1	1	1	308	3135	5.73334	8.0507	5.67	16.273	1.15	empty (9)
14	3to4	B	PACK	1	10	Marge folded her arms and then she unfolded them	Homer packed his case and then he opened it again	0	1	1	5	5	0	1	1	308	3135	5.73334	8.0507	5.67	16.273	1.15	empty (9)
15	3to4	B	PACK	2	22	Lisa locked the door and then she unlocked it	Homer packed his case and then he unpacked it	1	1	1	4	4	0	1	1	308	3135	5.73334	8.0507	5.67	16.273	1.15	empty (9)
16	3to4	B	PACK	2	19	Bart clogged the sink and then he unclogged it	Homer packed his case and then he didn’t pack his case	NA	0	1	1	3	-2	1	1	308	3135	5.73334	8.0507	5.67	16.273	1.15	empty (9)
17	3to4	B	PACK	2	19	Bart clenched his fist and then he unclenched it	Homer packed his case and then he unpacked it	1	1	1	4	4	0	1	1	308	3135	5.73334	8.0507	5.67	16.273	1.15	empty (9)
18	3to4	B	PACK	2	21	Marge loaded the basket and then she unloaded it	Homer packed his case and then he got it out EXP: Got what out CHI: got his things out	0	0	1	2	5	-3	1	1	308	3135	5.73334	8.0507	5.67	16.273	1.15	empty (9)
19	3to4	B	PACK	2	13	Bart linked the railway tracks and then he unlinked them	Homer packed his case and then he unpacked it	1	0	0	3	3	0	1	1	308	3135	5.73334	8.0507	5.67	16.273	1.15	empty (9)
20	3to4	B	PACK	2	22	Homer clipped the papers together and then he unclipped them	Homer packed his case and then he unpacked it	1	1	1	4	3	1	1	1	308	3135	5.73334	8.0507	5.67	16.273	1.15	empty (9)
31	5to6	B	PACK	1	12	Marge loaded the basket and then she unloaded it	Homer packed his case and then he unpacked his case	1	1	1	4	4	0	1	1	308	3135	5.73334	8.0507	5.67	16.273	1.15	empty (9)
32	5to6	B	PACK	2	23	Marge screwed the top on the container and then she unscrewed it	Homer packed his case and then he unpacked his case	1	1	1	5	5	0	1	1	308	3135	5.73334	8.0507	5.67	16.273	1.15	empty (9)
33	5to6	B	PACK	2	16	Homer clipped the papers together and then he unclipped them	Homer packed his case and then he unpacked the case	1	1	1	5	4	1	1	1	308	3135	5.73334	8.0507	5.67	16.273	1.15	empty (9)
34	5to6	B	PACK	1	10	Marge folded her arms and then she unfolded them	Homer packed his case and then he unpacked it	1	1	1	5	5	0	1	1	308	3135	5.73334	8.0507	5.67	16.273	1.15	empty (9)
35	5to6	B	PACK	2	22	Lisa locked the door and then she unlocked it	Homer packed his case and then he took the clothes and the shoes out	0	1	1	5	3	2	1	1	308	3135	5.73334	8.0507	5.67	16.273	1.15	empty (9)
36	5to6	B	PACK	2	19	Bart clogged the sink and then he unclogged it	Homer packed his case and then he unpacked the case	1	1	1	4	5	-1	1	1	308	3135	5.73334	8.0507	5.67	16.273	1.15	empty (9)
37	5to6	B	PACK	2	19	Bart clenched his fist and then he unclenched it	Homer packed his case and then he unpacked his case	1	1	1	5	5	0	1	1	308	3135	5.73334	8.0507	5.67	16.273	1.15	empty (9)
38	5to6	B	PACK	2	21	Marge loaded the basket and then she unloaded it	Homer packed his case and then he unpacked it	1	1	1	5	5	0	1	1	308	3135	5.73334	8.0507	5.67	16.273	1.15	empty (9)
39	5to6	B	PACK	2	13	Bart linked the railway tracks and then he unlinked them	Homer packed his case and then he unpacked 'em	1	1	1	5	3	2	1	1	308	3135	5.73334	8.0507	5.67	16.273	1.15	empty (9)
40	5to6	B	PACK	2	22	Homer clipped the papers together and then he unclipped them	Homer packed his case and then he unpacked his case	1	1	1	5	4	1	1	1	308	3135	5.73334	8.0507	5.67	16.273	1.15	empty (9)
11	3to4	B	PRESS	1	5	Marge coiled the rope and then she uncoiled it	Marge pressed the lever and then she pressed it back up	0	1	0	5	4	1	0	0	0	7025	0	8.85737	4	18.4387	-0.29	release (6)
12	3to4	B	PRESS	1	3	Marge coiled the rope and then she uncoiled it	Marge pressed the lever and then she pulled it up	0	1	0	5	2	3	0	0	0	7025	0	8.85737	4	18.4387	-0.29	release (6)
13	3to4	B	PRESS	1	12	Marge crumpled the paper and then she uncrumpled it	Marge pressed the lever and then she pressed it back up again	0	1	1	5	3	2	0	0	0	7025	0	8.85737	4	18.4387	-0.29	release (6)
14	3to4	B	PRESS	2	23	Marge coiled the rope and then she uncoiled it	Marge pressed the lever and then she pressed the lever back up	0	1	1	5	5	0	0	0	0	7025	0	8.85737	4	18.4387	-0.29	release (6)
15	3to4	B	PRESS	1	3	Homer veiled the bride and then he unveiled it	Marge pressed the lever and then she unpressed the lever	1	0	1	3	4	-1	0	0	0	7025	0	8.85737	4	18.4387	-0.29	release (6)
16	3to4	B	PRESS	1	2	Bart hooked the picture on the wall and then unhooked it	Marge pressed the lever and then she didn’t press it	0	1	0	3	3	0	0	0	0	7025	0	8.85737	4	18.4387	-0.29	release (6)
17	3to4	B	PRESS	1	5	Lisa rolled the newspaper and then she unrolled it	Marge pressed the lever and then she unpressed it	1	0	1	1	3	-2	0	0	0	7025	0	8.85737	4	18.4387	-0.29	release (6)
18	3to4	B	PRESS	1	9	Lisa leashed the dog and then she unleashed it	Marge pressed the lever and then she got it up	0	0	0	1	2	-1	0	0	0	7025	0	8.85737	4	18.4387	-0.29	release (6)
19	3to4	B	PRESS	1	4	Marge coiled the rope and then she uncoiled it	Marge pressed the lever and then she put it back up	0	0	0	3	3	0	0	0	0	7025	0	8.85737	4	18.4387	-0.29	release (6)
20	3to4	B	PRESS	1	2	Homer tangled the strings and then he untangled them	Marge pressed the lever and then she pressed down EXP: Which direction? CHI: Up	0	1	0	5	1	4	0	0	0	7025	0	8.85737	4	18.4387	-0.29	release (6)
31	5to6	B	PRESS	1	5	Marge coiled the rope and then she uncoiled it	Marge pressed the lever and then she (EXP repeates stem after silence) CHI: unpressed the lever	1	1	1	4	5	-1	0	0	0	7025	0	8.85737	4	18.4387	-0.29	release (6)
32	5to6	B	PRESS	1	3	Marge coiled the rope and then she uncoiled it	Marge pressed the lever and then she unleeved it	0	1	1	5	3	2	0	0	0	7025	0	8.85737	4	18.4387	-0.29	release (6)
33	5to6	B	PRESS	1	12	Marge crumpled the paper and then she uncrumpled it	Marge pressed the lever and then she unpressed the lever	1	1	1	5	5	0	0	0	0	7025	0	8.85737	4	18.4387	-0.29	release (6)
34	5to6	B	PRESS	2	23	Marge coiled the rope and then she uncoiled it	Marge pressed the lever and then she unpressed it…unpulled it	NA	1	1	5	5	0	0	0	0	7025	0	8.85737	4	18.4387	-0.29	release (6)
35	5to6	B	PRESS	1	3	Homer veiled the bride and then he unveiled it	Marge pressed the lever and then she pushed it up	0	1	1	5	4	1	0	0	0	7025	0	8.85737	4	18.4387	-0.29	release (6)
36	5to6	B	PRESS	1	2	Bart hooked the picture on the wall and then unhooked it	Marge pressed the lever and then she unpressed the lever	1	1	1	5	5	0	0	0	0	7025	0	8.85737	4	18.4387	-0.29	release (6)
37	5to6	B	PRESS	1	5	Lisa rolled the newspaper and then she unrolled it	Marge pressed the lever and then she unpressed it	1	0	1	2	4	-2	0	0	0	7025	0	8.85737	4	18.4387	-0.29	release (6)
38	5to6	B	PRESS	1	9	Lisa leashed the dog and then she unleashed it	Marge pressed the lever and then she unpressed it	1	1	1	5	4	1	0	0	0	7025	0	8.85737	4	18.4387	-0.29	release (6)
39	5to6	B	PRESS	1	4	Marge coiled the rope and then she uncoiled it	Marge pressed the lever and then she unpressed it	1	1	0	5	1	4	0	0	0	7025	0	8.85737	4	18.4387	-0.29	release (6)
40	5to6	B	PRESS	1	2	Homer tangled the strings and then he untangled them	Marge pressed the lever and then she let go of it	0	1	1	5	3	2	0	0	0	7025	0	8.85737	4	18.4387	-0.29	release (6)
1	3to4	A	PULL	2	24	Bart linked the railway tracks and then he unlinked them	Bart pulled the cord and then he uncurled it EXP: Uncurled it? (repeats stem) CHI: uncurled it...he didn’t pull it	NA	0	1	2	5	-3	0	0	0	13111	0	9.48128	6.13	15.7979	-0.02	push (15)
2	3to4	A	PULL	2	19	Bart chained the dog to the post and then he unchained it	Bart pulled the cord and then he unpulled it	1	1	1	5	5	0	0	0	0	13111	0	9.48128	6.13	15.7979	-0.02	push (15)
3	3to4	A	PULL	2	13	Homer fastened his seatbelt and then he unfastened it	Bart pulled the cord and then he pulled it back up again	0	1	1	4	3	1	0	0	0	13111	0	9.48128	6.13	15.7979	-0.02	push (15)
4	3to4	A	PULL	1	10	Homer buckled his belt and then he unbuckled it	Bart pulled the cord and then he unbawt it EXP: what dos that mean? Shall we try that again? Bart pulled the chord and then he? CHI: didn’t pull it	NA	1	0	4	2	2	0	0	0	13111	0	9.48128	6.13	15.7979	-0.02	push (15)
5	3to4	A	PULL	1	10	Bart chained the dog to the post and then he unchained it	Bart pulled the cord and then he it went back up again	0	1	1	4	4	0	0	0	0	13111	0	9.48128	6.13	15.7979	-0.02	push (15)
6	3to4	A	PULL	1	8	Marge deleted the email and then she undeleted it	Bart pulled the cord and then he untort it EXP: What does that mean? CHI: It means its silly EXP: What did he do with his arm to the chord though CHI: he pulled it EXP: he pulled it down and then he? CHI: He pulled it up	NA	0	0	3	1	2	0	0	0	13111	0	9.48128	6.13	15.7979	-0.02	push (15)
7	3to4	A	PULL	1	6	Homer tangled the strings and then he untangled them	Bart pulled the cord and then he unpulled it	1	1	0	5	1	4	0	0	0	13111	0	9.48128	6.13	15.7979	-0.02	push (15)
8	3to4	A	PULL	1	11	Homer packed his case and then he unpacked it	Bart pulled the cord and then he unpulled it	1	1	1	4	4	0	0	0	0	13111	0	9.48128	6.13	15.7979	-0.02	push (15)
9	3to4	A	PULL	2	23	Homer fastened his seatbelt and then he unfastened it	Bart pulled the cord and then he didn’t pull it	0	0	0	1	2	-1	0	0	0	13111	0	9.48128	6.13	15.7979	-0.02	push (15)
10	3to4	A	PULL	1	3	Homer clipped the papers together and then he unclipped them	Bart pulled the cord and then he let go off it	0	1	1	5	3	2	0	0	0	13111	0	9.48128	6.13	15.7979	-0.02	push (15)
21	5to6	A	PULL	2	24	Bart linked the railway tracks and then he unlinked them	Bart pulled the cord and then he unpulled the chord	1	1	1	5	4	1	0	0	0	13111	0	9.48128	6.13	15.7979	-0.02	push (15)
22	5to6	A	PULL	2	19	Bart chained the dog to the post and then he unchained it	Bart pulled the cord and then he shortened it	0	1	1	5	5	0	0	0	0	13111	0	9.48128	6.13	15.7979	-0.02	push (15)
23	5to6	A	PULL	2	13	Homer fastened his seatbelt and then he unfastened it	Bart pulled the cord and then he let go off it	0	1	0	5	3	2	0	0	0	13111	0	9.48128	6.13	15.7979	-0.02	push (15)
24	5to6	A	PULL	1	10	Homer buckled his belt and then he unbuckled it	Bart pulled the cord and then he unpulled it EXP: unpulled what? CHI: the chord	1	1	0	4	3	1	0	0	0	13111	0	9.48128	6.13	15.7979	-0.02	push (15)
25	5to6	A	PULL	1	10	Bart chained the dog to the post and then he unchained it	Bart pulled the cord and then he put it back up EXP: put what back up? CHI: the chord	0	1	1	5	3	2	0	0	0	13111	0	9.48128	6.13	15.7979	-0.02	push (15)
26	5to6	A	PULL	1	8	Marge deleted the email and then she undeleted it	Bart pulled the cord and then he unpulled the chord	1	1	0	5	3	2	0	0	0	13111	0	9.48128	6.13	15.7979	-0.02	push (15)
27	5to6	A	PULL	1	6	Homer tangled the strings and then he untangled them	Bart pulled the cord and then he unpulled it	1	1	1	4	4	0	0	0	0	13111	0	9.48128	6.13	15.7979	-0.02	push (15)
28	5to6	A	PULL	1	11	Homer packed his case and then he unpacked it	Bart pulled the cord and then he unpulled it	1	1	1	5	4	1	0	0	0	13111	0	9.48128	6.13	15.7979	-0.02	push (15)
29	5to6	A	PULL	2	23	Homer fastened his seatbelt and then he unfastened it	Bart pulled the cord and then he unpulled the chord	1	1	0	5	2	3	0	0	0	13111	0	9.48128	6.13	15.7979	-0.02	push (15)
30	5to6	A	PULL	1	3	Homer clipped the papers together and then he unclipped them	Bart pulled the cord and then he pushed the chord EXP: In what direction CHI: Up	0	1	1	5	4	1	0	0	0	13111	0	9.48128	6.13	15.7979	-0.02	push (15)
11	3to4	B	PUT	1	2	Bart linked the railway tracks and then he unlinked them	Marge put the book on the table and then she uncovered it EXP: Whats she done to the book? CHI: took it off the table	0	1	0	4	2	2	0	0	0	67721	0	11.1232	4.67	21.3968	-0.75	take (9)
12	3to4	B	PUT	2	17	Lisa braided her hair and then she unbraided it	Marge put the book on the table and then she take it off	0	1	0	5	3	2	0	0	0	67721	0	11.1232	4.67	21.3968	-0.75	take (9)
13	3to4	B	PUT	1	8	Lisa curled her eyelashes and then she uncurled them	Marge put the book on the table and then she put it back on EXP: what did she do? CHI: take it off	NA	1	1	5	3	2	0	0	0	67721	0	11.1232	4.67	21.3968	-0.75	take (9)
14	3to4	B	PUT	1	5	Homer latched the gate and then he unlatched it	Marge put the book on the table and then she hold it again EXP: SO what did she do to the book? CHI: She put it down and then she holded it again	0	1	0	5	2	3	0	0	0	67721	0	11.1232	4.67	21.3968	-0.75	take (9)
15	3to4	B	PUT	2	14	Homer corked the bottle and then he uncorked it	Marge put the book on the table and then she taked it off	0	1	0	5	1	4	0	0	0	67721	0	11.1232	4.67	21.3968	-0.75	take (9)
16	3to4	B	PUT	1	4	Marge crumpled the paper and then she uncrumpled it	Marge put the book on the table and then she got it off the table	0	1	1	5	3	2	0	0	0	67721	0	11.1232	4.67	21.3968	-0.75	take (9)
17	3to4	B	PUT	1	2	Marge coiled the rope and then she uncoiled it	Marge put the book on the table and then she unputted it EXP: Say the whole thing CHI: Unputted it	1	1	0	4	1	3	0	0	0	67721	0	11.1232	4.67	21.3968	-0.75	take (9)
18	3to4	B	PUT	1	4	Homer clipped the papers together and then he unclipped them	Marge put the book on the table and then she gets it off the table	0	1	0	4	1	3	0	0	0	67721	0	11.1232	4.67	21.3968	-0.75	take (9)
19	3to4	B	PUT	1	9	Lisa locked the door and then she unlocked it	Marge put the book on the table and then she picked it up again	0	1	0	5	3	2	0	0	0	67721	0	11.1232	4.67	21.3968	-0.75	take (9)
20	3to4	B	PUT	1	4	Lisa braided her hair and then she unbraided it	Marge put the book on the table and then she picked it up	0	1	0	5	2	3	0	0	0	67721	0	11.1232	4.67	21.3968	-0.75	take (9)
31	5to6	B	PUT	1	2	Bart linked the railway tracks and then he unlinked them	Marge put the book on the table and then she did it off the table EXP: Whats she done to the book? CHI: Shes lifted the book off the table	0	1	0	5	2	3	0	0	0	67721	0	11.1232	4.67	21.3968	-0.75	take (9)
32	5to6	B	PUT	2	17	Lisa braided her hair and then she unbraided it	Marge put the book on the table and then she picked up the book	0	1	1	4	3	1	0	0	0	67721	0	11.1232	4.67	21.3968	-0.75	take (9)
33	5to6	B	PUT	1	8	Lisa curled her eyelashes and then she uncurled them	Marge put the book on the table and then she lifted the book up	0	1	1	5	4	1	0	0	0	67721	0	11.1232	4.67	21.3968	-0.75	take (9)
34	5to6	B	PUT	1	5	Homer latched the gate and then he unlatched it	Marge put the book on the table and then she takes it off	0	1	0	5	1	4	0	0	0	67721	0	11.1232	4.67	21.3968	-0.75	take (9)
35	5to6	B	PUT	2	14	Homer corked the bottle and then he uncorked it	Marge put the book on the table and then she picked it up	0	1	0	5	1	4	0	0	0	67721	0	11.1232	4.67	21.3968	-0.75	take (9)
36	5to6	B	PUT	1	4	Marge crumpled the paper and then she uncrumpled it	Marge put the book on the table and then she unput the book on the table	1	1	1	4	3	1	0	0	0	67721	0	11.1232	4.67	21.3968	-0.75	take (9)
37	5to6	B	PUT	1	2	Marge coiled the rope and then she uncoiled it	Marge put the book on the table and then she unputted the book on the table	1	1	1	5	5	0	0	0	0	67721	0	11.1232	4.67	21.3968	-0.75	take (9)
38	5to6	B	PUT	1	4	Homer clipped the papers together and then he unclipped them	Marge put the book on the table and then she unput-takes it back up	0	1	0	5	1	4	0	0	0	67721	0	11.1232	4.67	21.3968	-0.75	take (9)
39	5to6	B	PUT	1	9	Lisa locked the door and then she unlocked it	Marge put the book on the table and then she unput it	1	1	0	5	2	3	0	0	0	67721	0	11.1232	4.67	21.3968	-0.75	take (9)
40	5to6	B	PUT	1	4	Lisa braided her hair and then she unbraided it	Marge put the book on the table and then she took it off the table	0	1	0	3	1	2	0	0	0	67721	0	11.1232	4.67	21.3968	-0.75	take (9)
1	3to4	A	REEL	2	13	Homer did his tie and then he undid it	Marge reeled the cotton and then she unreeled it	1	1	1	4	4	0	1	1	6	406	1.94591	6.00881	3.87	16.3441	-0.77	NA
2	3to4	A	REEL	2	22	Homer packed his case and then he unpacked it	Marge reeled the cotton and then she unreeled it EXP: unreeled what? CHI: the string	1	0	0	2	2	0	1	1	6	406	1.94591	6.00881	3.87	16.3441	-0.77	NA
3	3to4	A	REEL	2	22	Marge coiled the rope and then she uncoiled it	Marge reeled the cotton and then she unreeled it	1	1	0	3	2	1	1	1	6	406	1.94591	6.00881	3.87	16.3441	-0.77	NA
4	3to4	A	REEL	1	9	Lisa braided her hair and then she unbraided it	Marge reeled the cotton and then she unreeled it	1	0	0	3	3	0	1	1	6	406	1.94591	6.00881	3.87	16.3441	-0.77	NA
5	3to4	A	REEL	2	19	Bart clenched his fist and then he unclinched it	Marge reeled the cotton and then she rolled the cotton back	0	0	0	2	2	0	1	1	6	406	1.94591	6.00881	3.87	16.3441	-0.77	NA
6	3to4	A	REEL	2	14	Lisa braided her hair and then she unbraided it	Marge reeled the cotton and then she unreeled the cotton	1	1	0	4	2	2	1	1	6	406	1.94591	6.00881	3.87	16.3441	-0.77	NA
7	3to4	A	REEL	1	11	Bart clenched his fist and then he unclinched it	Marge reeled the cotton and then she rolled it up EXP: rolled it up? CHI: rolled it.	0	0	1	2	5	-3	1	1	6	406	1.94591	6.00881	3.87	16.3441	-0.77	NA
8	3to4	A	REEL	2	19	Marge folded her arms and then she unfolded them	Marge reeled the cotton and then she unreeled it	1	1	1	5	4	1	1	1	6	406	1.94591	6.00881	3.87	16.3441	-0.77	NA
9	3to4	A	REEL	1	6	Homer snapped the lego bricks together and then he unsnapped them apart	Marge reeled the cotton and then she rolled it back up again	0	1	1	3	3	0	1	1	6	406	1.94591	6.00881	3.87	16.3441	-0.77	NA
10	3to4	A	REEL	2	19	Lisa curled her eyelashes and then she uncurled them	Marge reeled the cotton and then she unreeled it	1	0	0	2	2	0	1	1	6	406	1.94591	6.00881	3.87	16.3441	-0.77	NA
21	5to6	A	REEL	2	13	Homer did his tie and then he undid it	Marge reeled the cotton and then she unreeled the cotton	1	1	1	5	5	0	1	1	6	406	1.94591	6.00881	3.87	16.3441	-0.77	NA
22	5to6	A	REEL	2	22	Homer packed his case and then he unpacked it	Marge reeled the cotton and then she long- untied it.CHI: Ive forgotten this one [EXP repeats stem] CHI: Done it undone EXP: So what did she do to the cotton? CHI: She got it on long.	0	0	0	3	1	2	1	1	6	406	1.94591	6.00881	3.87	16.3441	-0.77	NA
23	5to6	A	REEL	2	22	Marge coiled the rope and then she uncoiled it	Marge reeled the cotton and then she unreeled it	1	0	1	1	3	-2	1	1	6	406	1.94591	6.00881	3.87	16.3441	-0.77	NA
24	5to6	A	REEL	1	9	Lisa braided her hair and then she unbraided it	Marge reeled the cotton and then she unreeled the cotton	1	0	1	1	4	-3	1	1	6	406	1.94591	6.00881	3.87	16.3441	-0.77	NA
25	5to6	A	REEL	2	19	Bart clenched his fist and then he unclinched it	Marge reeled the cotton and then she unreeled the cotton	1	1	0	4	3	1	1	1	6	406	1.94591	6.00881	3.87	16.3441	-0.77	NA
26	5to6	A	REEL	2	14	Lisa braided her hair and then she unbraided it	Marge reeled the cotton and then she unreeled the cotton	1	0	0	3	3	0	1	1	6	406	1.94591	6.00881	3.87	16.3441	-0.77	NA
27	5to6	A	REEL	1	11	Bart clenched his fist and then he unclinched it	Marge reeled the cotton and then she unreeled it	1	0	1	1	3	-2	1	1	6	406	1.94591	6.00881	3.87	16.3441	-0.77	NA
28	5to6	A	REEL	2	19	Marge folded her arms and then she unfolded them	Marge reeled the cotton and then she unreeled it	1	1	0	4	1	3	1	1	6	406	1.94591	6.00881	3.87	16.3441	-0.77	NA
29	5to6	A	REEL	1	6	Homer snapped the lego bricks together and then he unsnapped them apart	Marge reeled the cotton and then she unrolled the cotton	1	0	0	1	1	0	1	1	6	406	1.94591	6.00881	3.87	16.3441	-0.77	NA
30	5to6	A	REEL	2	19	Lisa curled her eyelashes and then she uncurled them	Marge reeled the cotton and then she unreeled it	1	1	1	5	3	2	1	1	6	406	1.94591	6.00881	3.87	16.3441	-0.77	NA
1	3to4	A	RELEASE	2	18	Bart clenched his fist and then he unclinched it	Marge released the bees and then she unreleased it	1	1	0	4	2	2	0	0	0	7766	0	8.95764	5.67	18.7697	-0.73	capture (4)
2	3to4	A	RELEASE	2	20	Marge coiled the rope and then she uncoiled it	Marge released the bees and then she unreleased it EXP: what doe that mean? CHI: otherwise theyd be outside EXP: So make sure froggy will understand you!	1	1	1	5	5	0	0	0	0	7766	0	8.95764	5.67	18.7697	-0.73	capture (4)
3	3to4	A	RELEASE	1	2	Homer buckled his belt and then he unbuckled it	Marge released the bees and then she did it up EXP: did what up? Whats she doen to the bees? CHI: she did it up. EXP: Did what up? CHI: the gate	0	1	1	4	4	0	0	0	0	7766	0	8.95764	5.67	18.7697	-0.73	capture (4)
4	3to4	A	RELEASE	2	24	Lisa tied her shoelaces and then she untied them	Marge released the bees and then she unleased them EXP: say that nice and loud CHI: unleased them. EXP: Is that unleased or unreleased? CHI: unreleased (NB Child definitely said unleased first- don’t include this as a "1"!	1	1	1	4	4	0	0	0	0	7766	0	8.95764	5.67	18.7697	-0.73	capture (4)
5	3to4	A	RELEASE	2	22	Homer snapped the lego bricks together and then he unsnapped them apart	Marge released the bees and then she closed the bees…and then the bees were not in the house	0	1	0	4	2	2	0	0	0	7766	0	8.95764	5.67	18.7697	-0.73	capture (4)
6	3to4	A	RELEASE	2	15	Bart masked the cat and then he unmasked it	Marge released the bees and then she unleased the bees	1	0	0	2	3	-1	0	0	0	7766	0	8.95764	5.67	18.7697	-0.73	capture (4)
7	3to4	A	RELEASE	2	24	Homer snapped the lego bricks together and then he unsnapped them apart	Marge released the bees and then she locked the bees in	0	1	1	4	5	-1	0	0	0	7766	0	8.95764	5.67	18.7697	-0.73	capture (4)
8	3to4	A	RELEASE	1	6	Homer clipped the papers together and then he unclipped them	Marge released the bees and then she locked the bees	0	1	1	5	5	0	0	0	0	7766	0	8.95764	5.67	18.7697	-0.73	capture (4)
9	3to4	A	RELEASE	1	7	Lisa curled her eyelashes and then she uncurled them	Marge released the bees and then she put them out	0	1	0	3	3	0	0	0	0	7766	0	8.95764	5.67	18.7697	-0.73	capture (4)
10	3to4	A	RELEASE	2	24	Bart linked the railway tracks and then he unlinked them	Marge released the bees and then she unreleased it	1	0	1	1	5	-4	0	0	0	7766	0	8.95764	5.67	18.7697	-0.73	capture (4)
21	5to6	A	RELEASE	2	18	Bart clenched his fist and then he unclinched it	Marge released the bees and then she unreleased ther bees	1	1	0	5	1	4	0	0	0	7766	0	8.95764	5.67	18.7697	-0.73	capture (4)
22	5to6	A	RELEASE	2	20	Marge coiled the rope and then she uncoiled it	Marge released the bees and then she shut them EXP: Shut what CHI: the bees in their cage	0	1	0	5	1	4	0	0	0	7766	0	8.95764	5.67	18.7697	-0.73	capture (4)
23	5to6	A	RELEASE	1	2	Homer buckled his belt and then he unbuckled it	Marge released the bees and then she shoed them away ? EXP: Shoed what away? CHI: the bees	0	1	0	4	1	3	0	0	0	7766	0	8.95764	5.67	18.7697	-0.73	capture (4)
24	5to6	A	RELEASE	2	24	Lisa tied her shoelaces and then she untied them	Marge released the bees and then she unreleased the bees EXP: what does unreleased mean? CHI: when you let something go and then you don’t let them go. EXP: so what did Marge do to the bees? CHI: she opened it and then closed it.	1	1	1	5	4	1	0	0	0	7766	0	8.95764	5.67	18.7697	-0.73	capture (4)
25	5to6	A	RELEASE	2	22	Homer snapped the lego bricks together and then he unsnapped them apart	Marge released the bees and then she put the bees back in the cage	0	1	1	5	4	1	0	0	0	7766	0	8.95764	5.67	18.7697	-0.73	capture (4)
26	5to6	A	RELEASE	2	15	Bart masked the cat and then he unmasked it	Marge released the bees and then she unreased the bees	1	0	0	3	3	0	0	0	0	7766	0	8.95764	5.67	18.7697	-0.73	capture (4)
27	5to6	A	RELEASE	2	24	Homer snapped the lego bricks together and then he unsnapped them apart	Marge released the bees and then she unreleased the bees	1	0	1	2	3	-1	0	0	0	7766	0	8.95764	5.67	18.7697	-0.73	capture (4)
28	5to6	A	RELEASE	1	6	Homer clipped the papers together and then he unclipped them	Marge released the bees and then she unreleased the bees	1	1	1	5	4	1	0	0	0	7766	0	8.95764	5.67	18.7697	-0.73	capture (4)
29	5to6	A	RELEASE	1	7	Lisa curled her eyelashes and then she uncurled them	Marge released the bees and then she locked up the bees	0	1	0	5	2	3	0	0	0	7766	0	8.95764	5.67	18.7697	-0.73	capture (4)
30	5to6	A	RELEASE	2	24	Bart linked the railway tracks and then he unlinked them	Marge released the bees and then she trapped the bees	0	1	0	5	3	2	0	0	0	7766	0	8.95764	5.67	18.7697	-0.73	capture (4)
11	3to4	B	REMOVE	1	8	Homer clipped the papers together and then he unclipped them	Marge removed the television and then she put it on the table	0	0	1	3	5	-2	0	0	0	11291	0	9.33185	5.73	19.4969	-0.12	add (6)
12	3to4	B	REMOVE	2	22	Marge reeled the cotton and then she unreeled it	Marge removed the television and then she put it on the table	0	1	1	5	3	2	0	0	0	11291	0	9.33185	5.73	19.4969	-0.12	add (6)
13	3to4	B	REMOVE	1	5	Bart linked the railway tracks and then he unlinked them	Marge removed the television and then she put it back again on there	0	0	1	1	3	-2	0	0	0	11291	0	9.33185	5.73	19.4969	-0.12	add (6)
14	3to4	B	REMOVE	1	6	Bart clogged the sink and then he unclogged it	Marge removed the television and then she putteded it back again	0	0	1	1	5	-4	0	0	0	11291	0	9.33185	5.73	19.4969	-0.12	add (6)
15	3to4	B	REMOVE	1	8	Lisa braided her hair and then she unbraided it	Marge removed the television and then she unremoved it	1	0	1	3	4	-1	0	0	0	11291	0	9.33185	5.73	19.4969	-0.12	add (6)
16	3to4	B	REMOVE	1	8	Homer tangled the strings and then he untangled them	Marge removed the television and then she put it on again	0	0	0	3	1	2	0	0	0	11291	0	9.33185	5.73	19.4969	-0.12	add (6)
17	3to4	B	REMOVE	2	21	Homer bolted the door and then he unbolted it	Marge removed the television and then she put it back	0	1	1	3	3	0	0	0	0	11291	0	9.33185	5.73	19.4969	-0.12	add (6)
18	3to4	B	REMOVE	2	15	Homer veiled the bride and then he unveiled it	Marge removed the television and then she got it the right way round	0	0	0	1	3	-2	0	0	0	11291	0	9.33185	5.73	19.4969	-0.12	add (6)
19	3to4	B	REMOVE	2	19	Homer tangled the strings and then he untangled them	Marge removed the television and then she removed it back	0	1	1	5	3	2	0	0	0	11291	0	9.33185	5.73	19.4969	-0.12	add (6)
20	3to4	B	REMOVE	2	23	Lisa rolled the newspaper and then she unrolled it	Marge removed the television and then she unmoved it	1	0	0	3	1	2	0	0	0	11291	0	9.33185	5.73	19.4969	-0.12	add (6)
31	5to6	B	REMOVE	1	8	Homer clipped the papers together and then he unclipped them	Marge removed the television and then she put the televison back	0	1	1	3	5	-2	0	0	0	11291	0	9.33185	5.73	19.4969	-0.12	add (6)
32	5to6	B	REMOVE	2	22	Marge reeled the cotton and then she unreeled it	Marge removed the television and then she moved it back where it was	0	1	1	4	5	-1	0	0	0	11291	0	9.33185	5.73	19.4969	-0.12	add (6)
33	5to6	B	REMOVE	1	5	Bart linked the railway tracks and then he unlinked them	Marge removed the television and then she put the television back	0	1	1	5	5	0	0	0	0	11291	0	9.33185	5.73	19.4969	-0.12	add (6)
34	5to6	B	REMOVE	1	6	Bart clogged the sink and then he unclogged it	Marge removed the television and then she put it back	0	1	0	5	1	4	0	0	0	11291	0	9.33185	5.73	19.4969	-0.12	add (6)
35	5to6	B	REMOVE	1	8	Lisa braided her hair and then she unbraided it	Marge removed the television and then she put it back on EXP: put it back on what? CHI: the wooden table	0	1	1	5	5	0	0	0	0	11291	0	9.33185	5.73	19.4969	-0.12	add (6)
36	5to6	B	REMOVE	1	8	Homer tangled the strings and then he untangled them	Marge removed the television and then she moved the television where it was EXP: Nice and loud please CHI: put back the televison where it was before	0	0	0	3	3	0	0	0	0	11291	0	9.33185	5.73	19.4969	-0.12	add (6)
37	5to6	B	REMOVE	2	21	Homer bolted the door and then he unbolted it	Marge removed the television and then she unremoved it	1	1	1	5	4	1	0	0	0	11291	0	9.33185	5.73	19.4969	-0.12	add (6)
38	5to6	B	REMOVE	2	15	Homer veiled the bride and then he unveiled it	Marge removed the television and then she put it back	0	1	1	5	4	1	0	0	0	11291	0	9.33185	5.73	19.4969	-0.12	add (6)
39	5to6	B	REMOVE	2	19	Homer tangled the strings and then he untangled them	Marge removed the television and then she unremoved it EXP: what does that mean? CHI: she put it back	1	1	0	4	2	2	0	0	0	11291	0	9.33185	5.73	19.4969	-0.12	add (6)
40	5to6	B	REMOVE	2	23	Lisa rolled the newspaper and then she unrolled it	Marge removed the television and then she put it back	0	1	0	5	1	4	0	0	0	11291	0	9.33185	5.73	19.4969	-0.12	add (6)
1	3to4	A	ROLL	2	20	Bart laced his shoes and then he unlaced them	Lisa rolled the newspaper and then she unrolled it	1	1	1	5	5	0	1	1	32	4699	3.49651	8.45532	3.4	13.2347	-0.86	NA
2	3to4	A	ROLL	2	17	Homer tangled the strings and then he untangled them	Lisa rolled the newspaper and then she unrolled it	1	1	1	5	4	1	1	1	32	4699	3.49651	8.45532	3.4	13.2347	-0.86	NA
3	3to4	A	ROLL	2	23	Bart masked the cat and then he unmasked it	Lisa rolled the newspaper and then she unrolled it	1	1	0	4	1	3	1	1	32	4699	3.49651	8.45532	3.4	13.2347	-0.86	NA
4	3to4	A	ROLL	2	15	Homer fastened his seatbelt and then he unfastened it	Lisa rolled the newspaper and then she didn’t roll it up	0	1	1	5	4	1	1	1	32	4699	3.49651	8.45532	3.4	13.2347	-0.86	NA
5	3to4	A	ROLL	1	1	Bart linked the railway tracks and then he unlinked them	Lisa rolled the newspaper and then she rolled it back	0	1	1	4	5	-1	1	1	32	4699	3.49651	8.45532	3.4	13.2347	-0.86	NA
6	3to4	A	ROLL	2	21	Lisa tied her shoelaces and then she untied them	Lisa rolled the newspaper and then she unrolled it	1	1	0	5	1	4	1	1	32	4699	3.49651	8.45532	3.4	13.2347	-0.86	NA
7	3to4	A	ROLL	1	10	Lisa curled her eyelashes and then she uncurled them	Lisa rolled the newspaper and then she undid it EXP: undid what? CHI: undid the newspaper	0	0	1	2	5	-3	1	1	32	4699	3.49651	8.45532	3.4	13.2347	-0.86	NA
8	3to4	A	ROLL	1	3	Bart chained the dog from a post and then he unchained it	Lisa rolled the newspaper and then she	NA	1	1	4	5	-1	1	1	32	4699	3.49651	8.45532	3.4	13.2347	-0.86	NA
9	3to4	A	ROLL	1	8	Homer packed his case and then he unpacked it	Lisa rolled the newspaper and then she unrolled it	1	1	1	5	4	1	1	1	32	4699	3.49651	8.45532	3.4	13.2347	-0.86	NA
10	3to4	A	ROLL	2	21	Homer wrapped the present and then he unwrapped it	Lisa rolled the newspaper and then she unrolled it	1	1	1	5	5	0	1	1	32	4699	3.49651	8.45532	3.4	13.2347	-0.86	NA
21	5to6	A	ROLL	2	20	Bart laced his shoes and then he unlaced them	Lisa rolled up the newspaper and then she unrolled the newspaper	1	1	1	5	5	0	1	1	32	4699	3.49651	8.45532	3.4	13.2347	-0.86	NA
22	5to6	A	ROLL	2	17	Homer tangled the strings and then he untangled them	Lisa rolled the newspaper and then she unflattened it	0	1	0	5	1	4	1	1	32	4699	3.49651	8.45532	3.4	13.2347	-0.86	NA
23	5to6	A	ROLL	2	23	Bart masked the cat and then he unmasked it	Lisa rolled the newspaper and then she unrolled it EXP: unrolled what? CHI: the newspaper	1	1	1	5	4	1	1	1	32	4699	3.49651	8.45532	3.4	13.2347	-0.86	NA
24	5to6	A	ROLL	2	15	Homer fastened his seatbelt and then he unfastened it	Lisa rolled the newspaper and then she unrolled the newspaper	1	1	1	4	4	0	1	1	32	4699	3.49651	8.45532	3.4	13.2347	-0.86	NA
25	5to6	A	ROLL	1	1	Bart linked the railway tracks and then he unlinked them	Lisa rolled the newspaper and then she unrolled it	1	1	0	4	2	2	1	1	32	4699	3.49651	8.45532	3.4	13.2347	-0.86	NA
26	5to6	A	ROLL	2	21	Lisa tied her shoelaces and then she untied them	Lisa rolled the newspaper and then she unrolled it	1	1	0	4	3	1	1	1	32	4699	3.49651	8.45532	3.4	13.2347	-0.86	NA
27	5to6	A	ROLL	1	10	Lisa curled her eyelashes and then she uncurled them	Lisa rolled the newspaper and then she unrolled the newspaper	1	1	1	4	5	-1	1	1	32	4699	3.49651	8.45532	3.4	13.2347	-0.86	NA
28	5to6	A	ROLL	1	3	Bart chained the dog from a post and then he unchained it	Lisa rolled the newspaper and then she unrolled it	1	1	0	5	1	4	1	1	32	4699	3.49651	8.45532	3.4	13.2347	-0.86	NA
29	5to6	A	ROLL	1	8	Homer packed his case and then he unpacked it	Lisa rolled the newspaper and then she unrolled the newspaper	1	1	1	5	5	0	1	1	32	4699	3.49651	8.45532	3.4	13.2347	-0.86	NA
30	5to6	A	ROLL	2	21	Homer wrapped the present and then he unwrapped it	Lisa rolled the newspaper and then she unrolled it	1	1	1	5	5	0	1	1	32	4699	3.49651	8.45532	3.4	13.2347	-0.86	NA
1	3to4	A	SCREW	1	1	Lisa strapped on her watch and then she unstrapped it	Marge screwed the top on the container and then she took it off	0	1	1	5	4	1	1	1	125	1002	4.83628	6.91075	4.73	15.6615	1.41	loosen (7)
2	3to4	A	SCREW	2	16	Lisa tied her shoelaces and then she untied them	Marge screwed the top on the container and then she unscrewed it	1	0	0	3	2	1	1	1	125	1002	4.83628	6.91075	4.73	15.6615	1.41	loosen (7)
3	3to4	A	SCREW	1	6	Homer bolted the door and then he unbolted it	Marge screwed the top on the container and then she undid it	0	1	0	3	2	1	1	1	125	1002	4.83628	6.91075	4.73	15.6615	1.41	loosen (7)
4	3to4	A	SCREW	1	1	Lisa curled her eyelashes and then she uncurled them	Marge screwed the top on the container and then she took it off	0	1	1	4	5	-1	1	1	125	1002	4.83628	6.91075	4.73	15.6615	1.41	loosen (7)
5	3to4	A	SCREW	1	12	Homer wrapped the present and then he unwrapped it	Marge screwed the top on the container and then she taked it off the tai-tainer	0	0	0	2	2	0	1	1	125	1002	4.83628	6.91075	4.73	15.6615	1.41	loosen (7)
6	3to4	A	SCREW	2	18	Homer packed his case and then he unpacked it	Marge screwed the top on the container and then she unscrewed it EXP: unscrewed what? CHI: the lid	1	0	0	3	1	2	1	1	125	1002	4.83628	6.91075	4.73	15.6615	1.41	loosen (7)
7	3to4	A	SCREW	2	14	Marge loaded the basket and then she unloaded it	Marge screwed the top on the container and then she took it off	0	1	1	4	5	-1	1	1	125	1002	4.83628	6.91075	4.73	15.6615	1.41	loosen (7)
8	3to4	A	SCREW	2	22	Bart clenched his fist and then he unclinched it	Marge screwed the top on the container and then she unscrewed it EXP: Unscrewed it CHILD: the lid	1	1	1	5	5	0	1	1	125	1002	4.83628	6.91075	4.73	15.6615	1.41	loosen (7)
9	3to4	A	SCREW	2	20	Homer clipped the papers together and then he unclipped them	Marge screwed the top on the container and then she unscrewed it off	1	0	0	2	1	1	1	1	125	1002	4.83628	6.91075	4.73	15.6615	1.41	loosen (7)
10	3to4	A	SCREW	2	16	Homer fastened his seatbelt and then he unfastened it	Marge screwed the top on the container and then she unscrewed the lid on the container	1	0	1	2	5	-3	1	1	125	1002	4.83628	6.91075	4.73	15.6615	1.41	loosen (7)
21	5to6	A	SCREW	1	1	Lisa strapped on her watch and then she unstrapped it	Marge screwed the top on the container and then she unscrewed it	1	1	1	4	3	1	1	1	125	1002	4.83628	6.91075	4.73	15.6615	1.41	loosen (7)
22	5to6	A	SCREW	2	16	Lisa tied her shoelaces and then she untied them	Marge screwed the top on the container and then she got it off. EXP: got what off? CHI: the lid off	0	1	1	5	5	0	1	1	125	1002	4.83628	6.91075	4.73	15.6615	1.41	loosen (7)
23	5to6	A	SCREW	1	6	Homer bolted the door and then he unbolted it	Marge screwed the top on the container and then she unscrewed it	1	0	1	2	3	-1	1	1	125	1002	4.83628	6.91075	4.73	15.6615	1.41	loosen (7)
24	5to6	A	SCREW	1	1	Lisa curled her eyelashes and then she uncurled them	Marge screwed the top on the container and then she unscrewed it	1	1	0	5	2	3	1	1	125	1002	4.83628	6.91075	4.73	15.6615	1.41	loosen (7)
25	5to6	A	SCREW	1	12	Homer wrapped the present and then he unwrapped it	Marge screwed the top on the container and then she unscrewed the container	1	1	1	3	5	-2	1	1	125	1002	4.83628	6.91075	4.73	15.6615	1.41	loosen (7)
26	5to6	A	SCREW	2	18	Homer packed his case and then he unpacked it	Marge screwed the top on the container and then she unscrewed it	1	0	1	2	5	-3	1	1	125	1002	4.83628	6.91075	4.73	15.6615	1.41	loosen (7)
27	5to6	A	SCREW	2	14	Marge loaded the basket and then she unloaded it	Marge screwed the top on the container and then she unscrewed it	1	1	1	3	4	-1	1	1	125	1002	4.83628	6.91075	4.73	15.6615	1.41	loosen (7)
28	5to6	A	SCREW	2	22	Bart clenched his fist and then he unclinched it	Marge screwed the top on the container and then she unscrewed it	NA	1	1	4	4	0	1	1	125	1002	4.83628	6.91075	4.73	15.6615	1.41	loosen (7)
29	5to6	A	SCREW	2	20	Homer clipped the papers together and then he unclipped them	Marge screwed the top on the container and then she unscrewed the lid	1	1	1	4	5	-1	1	1	125	1002	4.83628	6.91075	4.73	15.6615	1.41	loosen (7)
30	5to6	A	SCREW	2	16	Homer fastened his seatbelt and then he unfastened it	Marge screwed the top on the container and then she took it off	0	1	1	5	5	0	1	1	125	1002	4.83628	6.91075	4.73	15.6615	1.41	loosen (7)
11	3to4	B	SIT	2	14	Lisa locked the door and then she unlocked it	Homer sat on the dog and then he standed up	0	0	0	2	1	1	0	0	0	28040	0	10.2414	6.2	19.9457	-0.86	stand (14)
12	3to4	B	SIT	1	10	Homer bolted the door and then he unbolted it	Homer sat on the dog and then he stand up	0	1	1	5	5	0	0	0	0	28040	0	10.2414	6.2	19.9457	-0.86	stand (14)
13	3to4	B	SIT	1	2	Marge loaded the basket and then she unloaded it	Homer sat on the dog and then he got off doggy	0	1	0	4	2	2	0	0	0	28040	0	10.2414	6.2	19.9457	-0.86	stand (14)
14	3to4	B	SIT	2	14	Bart clenched his fist and then he unclenched it	Homer sat on the dog and then he didn’t sat on the dog	0	1	1	5	5	0	0	0	0	28040	0	10.2414	6.2	19.9457	-0.86	stand (14)
15	3to4	B	SIT	1	9	Lisa leashed the dog and then she unleashed it	Homer sat on the dog and then he unsat on the dog	1	1	1	5	5	0	0	0	0	28040	0	10.2414	6.2	19.9457	-0.86	stand (14)
16	3to4	B	SIT	1	12	Lisa braided her hair and then she unbraided it	Homer sat on the dog and then he didn’t sat on the dog	0	1	1	4	3	1	0	0	0	28040	0	10.2414	6.2	19.9457	-0.86	stand (14)
17	3to4	B	SIT	1	12	Lisa strapped on her watch and then she unstrapped it	Homer sat on the dog and then he unsat on it	1	0	1	2	3	-1	0	0	0	28040	0	10.2414	6.2	19.9457	-0.86	stand (14)
18	3to4	B	SIT	1	5	Lisa rolled the newspaper and then she unrolled it	Homer sat on the dog and then he gets off the dog	0	1	0	5	1	4	0	0	0	28040	0	10.2414	6.2	19.9457	-0.86	stand (14)
19	3to4	B	SIT	1	2	Lisa curled her eyelashes and then she uncurled them	Homer sat on the dog and then he stood back up	0	0	0	2	2	0	0	0	0	28040	0	10.2414	6.2	19.9457	-0.86	stand (14)
20	3to4	B	SIT	1	7	Marge coiled the rope and then she uncoiled it	Homer sat on the dog and then he stood up	0	1	0	4	3	1	0	0	0	28040	0	10.2414	6.2	19.9457	-0.86	stand (14)
31	5to6	B	SIT	2	14	Lisa locked the door and then she unlocked it	Homer sat on the dog and then he didn’t sit on the dog	0	1	1	4	3	1	0	0	0	28040	0	10.2414	6.2	19.9457	-0.86	stand (14)
32	5to6	B	SIT	1	10	Homer bolted the door and then he unbolted it	Homer sat on the dog and then he got off the dog	0	1	1	5	3	2	0	0	0	28040	0	10.2414	6.2	19.9457	-0.86	stand (14)
33	5to6	B	SIT	1	2	Marge loaded the basket and then she unloaded it	Homer sat on the dog and then he unsat on the dog	1	1	1	4	5	-1	0	0	0	28040	0	10.2414	6.2	19.9457	-0.86	stand (14)
34	5to6	B	SIT	2	14	Bart clenched his fist and then he unclenched it	Homer sat on the dog and then he unsat on him	1	1	0	5	2	3	0	0	0	28040	0	10.2414	6.2	19.9457	-0.86	stand (14)
35	5to6	B	SIT	1	9	Lisa leashed the dog and then she unleashed it	Homer sat on the dog and then he moved off the sofa	0	1	0	5	3	2	0	0	0	28040	0	10.2414	6.2	19.9457	-0.86	stand (14)
36	5to6	B	SIT	1	12	Lisa braided her hair and then she unbraided it	Homer sat on the dog and then he unsat on the dog	1	1	1	5	4	1	0	0	0	28040	0	10.2414	6.2	19.9457	-0.86	stand (14)
37	5to6	B	SIT	1	12	Lisa strapped on her watch and then she unstrapped it	Homer sat on the dog and then he unsat on the dog	1	1	1	5	5	0	0	0	0	28040	0	10.2414	6.2	19.9457	-0.86	stand (14)
38	5to6	B	SIT	1	5	Lisa rolled the newspaper and then she unrolled it	Homer sat on the dog and then he got up	0	1	0	5	1	4	0	0	0	28040	0	10.2414	6.2	19.9457	-0.86	stand (14)
39	5to6	B	SIT	1	2	Lisa curled her eyelashes and then she uncurled them	Homer sat on the dog and then he unsat on	1	1	0	5	1	4	0	0	0	28040	0	10.2414	6.2	19.9457	-0.86	stand (14)
40	5to6	B	SIT	1	7	Marge coiled the rope and then she uncoiled it	Homer sat on the dog and then he unsat on the dog	1	1	0	4	2	2	0	0	0	28040	0	10.2414	6.2	19.9457	-0.86	stand (14)
11	3to4	B	SNAP	1	6	Lisa curled her eyelashes and then she uncurled them	Homer snapped the lego bricks together and then he he snapped them untogether	0	0	0	3	2	1	1	1	3	2586	1.38629	7.85825	2.6	14.806	0.55	fix (5)
12	3to4	B	SNAP	1	4	Homer veiled the bride and then he unveiled it	Homer snapped the lego bricks together and then he take them apart	0	1	1	5	5	0	1	1	3	2586	1.38629	7.85825	2.6	14.806	0.55	fix (5)
13	3to4	B	SNAP	2	22	Homer bolted the door and then he unbolted it	Homer snapped the lego bricks together and then he untied it	0	1	0	4	1	3	1	1	3	2586	1.38629	7.85825	2.6	14.806	0.55	fix (5)
14	3to4	B	SNAP	2	20	Homer clipped the papers together and then he unclipped them	Homer snapped the lego bricks together and then he pulled them out	0	1	0	5	1	4	1	1	3	2586	1.38629	7.85825	2.6	14.806	0.55	fix (5)
15	3to4	B	SNAP	1	5	Homer tangled the strings and then he untangled them	Homer snapped the lego bricks together and then he unsnapped them	1	1	1	5	5	0	1	1	3	2586	1.38629	7.85825	2.6	14.806	0.55	fix (5)
16	3to4	B	SNAP	1	10	Lisa curled her eyelashes and then she uncurled them	Homer snapped the lego bricks together and then he snapped it EXP: Snapped them in which way? CHI: straight EXP: Say the whole sentence then (repeats stem) CHI: Unsnapped it	NA	1	1	5	3	2	1	1	3	2586	1.38629	7.85825	2.6	14.806	0.55	fix (5)
17	3to4	B	SNAP	1	4	Lisa curled her eyelashes and then she uncurled them	Homer snapped the lego bricks together and then he unsnapped it	1	0	0	2	1	1	1	1	3	2586	1.38629	7.85825	2.6	14.806	0.55	fix (5)
18	3to4	B	SNAP	1	8	Lisa locked the door and then she unlocked it	Homer snapped the lego bricks together and then he got it off the legos	0	0	0	3	1	2	1	1	3	2586	1.38629	7.85825	2.6	14.806	0.55	fix (5)
19	3to4	B	SNAP	1	8	Homer bolted the door and then he unbolted it	Homer snapped the lego bricks together and then he snapped them again EXP: Whats happened to the bricks CHI: They’ve opened	0	1	0	3	3	0	1	1	3	2586	1.38629	7.85825	2.6	14.806	0.55	fix (5)
20	3to4	B	SNAP	1	5	Lisa curled her eyelashes and then she uncurled them	Homer snapped the lego bricks together and then he takes it off	0	1	1	3	4	-1	1	1	3	2586	1.38629	7.85825	2.6	14.806	0.55	fix (5)
31	5to6	B	SNAP	1	6	Lisa curled her eyelashes and then she uncurled them	Homer snapped the lego bricks together and then he unsnapped the lego bricks	1	1	1	5	4	1	1	1	3	2586	1.38629	7.85825	2.6	14.806	0.55	fix (5)
32	5to6	B	SNAP	1	4	Homer veiled the bride and then he unveiled it	Homer snapped the lego bricks together and then he pulled them off	0	1	0	5	2	3	1	1	3	2586	1.38629	7.85825	2.6	14.806	0.55	fix (5)
33	5to6	B	SNAP	2	22	Homer bolted the door and then he unbolted it	Homer snapped the lego bricks together and then he unsnapped the lego bricks	1	1	1	5	4	1	1	1	3	2586	1.38629	7.85825	2.6	14.806	0.55	fix (5)
34	5to6	B	SNAP	2	20	Homer clipped the papers together and then he unclipped them	Homer snapped the lego bricks together and then he unsnapped them	1	1	1	5	5	0	1	1	3	2586	1.38629	7.85825	2.6	14.806	0.55	fix (5)
35	5to6	B	SNAP	1	5	Homer tangled the strings and then he untangled them	Homer snapped the lego bricks together and then he pulled them	0	1	1	5	5	0	1	1	3	2586	1.38629	7.85825	2.6	14.806	0.55	fix (5)
36	5to6	B	SNAP	1	10	Lisa curled her eyelashes and then she uncurled them	Homer snapped the lego bricks together and then he put them back together EXP: Put them? CHI: put the lego bricks back together EXP: together? He had snapped them together. Now they're apart. Whats he done? CHI: he unput the lego bricks	NA	1	1	4	5	-1	1	1	3	2586	1.38629	7.85825	2.6	14.806	0.55	fix (5)
37	5to6	B	SNAP	1	4	Lisa curled her eyelashes and then she uncurled them	Homer snapped the lego bricks together and then he…. EXP: Whats Homer done? CHI: he put the bricks together EXP: He snapped them together, then he? CHI: Unsnapped them	NA	1	1	4	5	-1	1	1	3	2586	1.38629	7.85825	2.6	14.806	0.55	fix (5)
38	5to6	B	SNAP	1	8	Lisa locked the door and then she unlocked it	Homer snapped the lego bricks together and then he unsnapped them	1	1	0	5	2	3	1	1	3	2586	1.38629	7.85825	2.6	14.806	0.55	fix (5)
39	5to6	B	SNAP	1	8	Homer bolted the door and then he unbolted it	Homer snapped the lego bricks together and then he unsnapped them	1	0	0	3	2	1	1	1	3	2586	1.38629	7.85825	2.6	14.806	0.55	fix (5)
40	5to6	B	SNAP	1	5	Lisa curled her eyelashes and then she uncurled them	Homer snapped the lego bricks together and then he unsnapped the lego bricks	1	1	1	3	4	-1	1	1	3	2586	1.38629	7.85825	2.6	14.806	0.55	fix (5)
1	3to4	A	SQUEEZE	1	10	Marge loaded the basket and then she unloaded it	Lisa squeezed the sponge and then she unsqueezed it	1	1	0	4	2	2	0	0	0	1926	0	7.56372	4.27	15.2872	0.67	release (11)
2	3to4	A	SQUEEZE	2	15	Marge deleted the email and then she undeleted it	Lisa squeezed the sponge and then she unsqueezed it	1	0	0	1	1	0	0	0	0	1926	0	7.56372	4.27	15.2872	0.67	release (11)
3	3to4	A	SQUEEZE	1	12	Homer packed his case and then he unpacked it	Lisa squeezed the sponge and then she unsqueezed it	1	1	1	4	3	1	0	0	0	1926	0	7.56372	4.27	15.2872	0.67	release (11)
4	3to4	A	SQUEEZE	2	14	Marge deleted the email and then she undeleted it	Lisa squeezed the sponge and then she unsq….didnt squeeze it	0	0	1	2	5	-3	0	0	0	1926	0	7.56372	4.27	15.2872	0.67	release (11)
5	3to4	A	SQUEEZE	1	11	Marge folded her arms and then she unfolded them	Lisa squeezed the sponge and then she squeezed it back up again	0	1	1	4	4	0	0	0	0	1926	0	7.56372	4.27	15.2872	0.67	release (11)
6	3to4	A	SQUEEZE	1	6	Lisa curled her eyelashes and then she uncurled them	Lisa squeezed the sponge and then she un-squeezed the sponge	1	1	0	4	1	3	0	0	0	1926	0	7.56372	4.27	15.2872	0.67	release (11)
7	3to4	A	SQUEEZE	2	13	Homer bolted the door and then he unbolted it	Lisa squeezed the sponge and then she unsqueezed it	1	0	0	3	3	0	0	0	0	1926	0	7.56372	4.27	15.2872	0.67	release (11)
8	3to4	A	SQUEEZE	2	24	Lisa braided her hair and then she unbraided it	Lisa squeezed the sponge and then she unsqueezed it	1	1	1	4	5	-1	0	0	0	1926	0	7.56372	4.27	15.2872	0.67	release (11)
9	3to4	A	SQUEEZE	2	16	Homer tangled the strings and then he untangled them	Lisa squeezed the sponge and then she unsqueezed it	1	1	1	5	4	1	0	0	0	1926	0	7.56372	4.27	15.2872	0.67	release (11)
10	3to4	A	SQUEEZE	2	13	Marge loaded the basket and then she unloaded it	Lisa squeezed the sponge and then she unsqueezed it	1	1	1	5	4	1	0	0	0	1926	0	7.56372	4.27	15.2872	0.67	release (11)
21	5to6	A	SQUEEZE	1	10	Marge loaded the basket and then she unloaded it	Lisa squeezed the sponge and then she didn’t squeeze the sponge	0	1	1	5	5	0	0	0	0	1926	0	7.56372	4.27	15.2872	0.67	release (11)
22	5to6	A	SQUEEZE	2	15	Marge deleted the email and then she undeleted it	Lisa squeezed the sponge and then she unsqueezed it	1	1	1	5	5	0	0	0	0	1926	0	7.56372	4.27	15.2872	0.67	release (11)
23	5to6	A	SQUEEZE	1	12	Homer packed his case and then he unpacked it	Lisa squeezed the sponge and then she unsqueezed it EXP: Unsqueezed what? CHI: the sponge	1	1	0	5	3	2	0	0	0	1926	0	7.56372	4.27	15.2872	0.67	release (11)
24	5to6	A	SQUEEZE	2	14	Marge deleted the email and then she undeleted it	Lisa squeezed the sponge and then she unsqueezed the sponge	1	1	1	4	5	-1	0	0	0	1926	0	7.56372	4.27	15.2872	0.67	release (11)
25	5to6	A	SQUEEZE	1	11	Marge folded her arms and then she unfolded them	Lisa squeezed the sponge and then she stopped squeezing the sponge	0	1	1	4	5	-1	0	0	0	1926	0	7.56372	4.27	15.2872	0.67	release (11)
26	5to6	A	SQUEEZE	1	6	Lisa curled her eyelashes and then she uncurled them	Lisa squeezed the sponge and then she unsqueezed the sponge	1	1	1	4	4	0	0	0	0	1926	0	7.56372	4.27	15.2872	0.67	release (11)
27	5to6	A	SQUEEZE	2	13	Homer bolted the door and then he unbolted it	Lisa squeezed the sponge and then she unsqueez-ed it	1	0	NA	2	3	-1	0	0	0	1926	0	7.56372	4.27	15.2872	0.67	release (11)
28	5to6	A	SQUEEZE	2	24	Lisa braided her hair and then she unbraided it	Lisa squeezed the sponge and then she unsqueezed it	1	1	1	5	4	1	0	0	0	1926	0	7.56372	4.27	15.2872	0.67	release (11)
29	5to6	A	SQUEEZE	2	16	Homer tangled the strings and then he untangled them	Lisa squeezed the sponge and then she didn’t squeeze the sponge	0	0	1	2	5	-3	0	0	0	1926	0	7.56372	4.27	15.2872	0.67	release (11)
30	5to6	A	SQUEEZE	2	13	Marge loaded the basket and then she unloaded it	Lisa squeezed the sponge and then she unsqueezed it	1	1	1	5	5	0	0	0	0	1926	0	7.56372	4.27	15.2872	0.67	release (11)
1	3to4	A	STAND	1	7	Homer packed his case and then he unpacked it	Homer stood on the box and then he stepped off the box	0	1	0	4	2	2	0	0	0	30762	0	10.3341	6.13	18.0521	-1.5	sit (13)
2	3to4	A	STAND	1	10	Homer bolted the door and then he unbolted it	Homer stood on the box and then he unstood	1	1	0	4	1	3	0	0	0	30762	0	10.3341	6.13	18.0521	-1.5	sit (13)
3	3to4	A	STAND	2	15	Homer snapped the lego bricks together and then he unsnapped them apart	Homer stood on the box and then he stood off the box	0	0	0	3	2	1	0	0	0	30762	0	10.3341	6.13	18.0521	-1.5	sit (13)
4	3to4	A	STAND	1	11	Marge coiled the rope and then she uncoiled it	Homer stood on the box and then he got off it	0	1	0	4	2	2	0	0	0	30762	0	10.3341	6.13	18.0521	-1.5	sit (13)
5	3to4	A	STAND	2	18	Homer clipped the papers together and then he unclipped them	Homer stood on the box and then he stood off it again	0	1	1	5	4	1	0	0	0	30762	0	10.3341	6.13	18.0521	-1.5	sit (13)
6	3to4	A	STAND	1	12	Bart clogged the sink and then he unclogged it	Homer stood on the box and then he unstood on the box	1	0	1	3	4	-1	0	0	0	30762	0	10.3341	6.13	18.0521	-1.5	sit (13)
7	3to4	A	STAND	2	19	Bart clogged the sink and then he unclogged it	Homer stood on the box and then he got off the box	0	1	0	5	1	4	0	0	0	30762	0	10.3341	6.13	18.0521	-1.5	sit (13)
8	3to4	A	STAND	2	17	Homer did his tie and then he undid it	Homer stood on the box and then he unstood on it	1	1	0	5	2	3	0	0	0	30762	0	10.3341	6.13	18.0521	-1.5	sit (13)
9	3to4	A	STAND	1	5	Bart masked the cat and then he unmasked it	Homer stood on the box and then he got off it	0	0	0	2	2	0	0	0	0	30762	0	10.3341	6.13	18.0521	-1.5	sit (13)
10	3to4	A	STAND	1	6	Bart laced his shoes and then he unlaced them	Homer stood on the box and then he got off the box	0	0	0	1	1	0	0	0	0	30762	0	10.3341	6.13	18.0521	-1.5	sit (13)
21	5to6	A	STAND	1	7	Homer packed his case and then he unpacked it	Homer stood on the box and then he got off the box	0	1	1	5	3	2	0	0	0	30762	0	10.3341	6.13	18.0521	-1.5	sit (13)
22	5to6	A	STAND	1	10	Homer bolted the door and then he unbolted it	Homer stood on the box and then he jumped down	0	1	1	5	5	0	0	0	0	30762	0	10.3341	6.13	18.0521	-1.5	sit (13)
23	5to6	A	STAND	2	15	Homer snapped the lego bricks together and then he unsnapped them apart	Homer stood on the box and then he got off	0	1	1	5	4	1	0	0	0	30762	0	10.3341	6.13	18.0521	-1.5	sit (13)
24	5to6	A	STAND	1	11	Marge coiled the rope and then she uncoiled it	Homer stood on the box and then he unstood on the box	1	1	1	5	5	0	0	0	0	30762	0	10.3341	6.13	18.0521	-1.5	sit (13)
25	5to6	A	STAND	2	18	Homer clipped the papers together and then he unclipped them	Homer stood on the box and then he got off the box	0	1	0	4	1	3	0	0	0	30762	0	10.3341	6.13	18.0521	-1.5	sit (13)
26	5to6	A	STAND	1	12	Bart clogged the sink and then he unclogged it	Homer stood on the box and then he unstood on the box	1	0	0	1	3	-2	0	0	0	30762	0	10.3341	6.13	18.0521	-1.5	sit (13)
27	5to6	A	STAND	2	19	Bart clogged the sink and then he unclogged it	Homer stood on the box and then he didn’t stood on the box	0	1	0	5	3	2	0	0	0	30762	0	10.3341	6.13	18.0521	-1.5	sit (13)
28	5to6	A	STAND	2	17	Homer did his tie and then he undid it	Homer stood on the box and then he unstood on it	1	1	0	5	1	4	0	0	0	30762	0	10.3341	6.13	18.0521	-1.5	sit (13)
29	5to6	A	STAND	1	5	Bart masked the cat and then he unmasked it	Homer stood on the box and then he got off the box	0	1	0	4	2	2	0	0	0	30762	0	10.3341	6.13	18.0521	-1.5	sit (13)
30	5to6	A	STAND	1	6	Bart laced his shoes and then he unlaced them	Homer stood on the box and then he stood off it	0	1	1	5	3	2	0	0	0	30762	0	10.3341	6.13	18.0521	-1.5	sit (13)
11	3to4	B	STRAIGHTEN	2	19	Homer bolted the door and then he unbolted it	Marge straightened the picture and then she take it back off	0	1	1	3	4	-1	0	0	0	945	0	6.85224	5.93	13.4161	-0.69	bend (12)
12	3to4	B	STRAIGHTEN	2	19	Bart linked the railway tracks and then he unlinked them	Marge straightened the picture and then she did it like that one EXP: so what did she do to the picture? She turned it	0	1	1	5	5	0	0	0	0	945	0	6.85224	5.93	13.4161	-0.69	bend (12)
13	3to4	B	STRAIGHTEN	2	23	Marge screwed the top on the container and then she unscrewed it	Marge straightened the picture and then she put it back on	0	1	0	4	1	3	0	0	0	945	0	6.85224	5.93	13.4161	-0.69	bend (12)
14	3to4	B	STRAIGHTEN	2	18	Homer bolted the door and then he unbolted it	Marge straightened the picture and then she turned the picture down	0	1	1	5	4	1	0	0	0	945	0	6.85224	5.93	13.4161	-0.69	bend (12)
15	3to4	B	STRAIGHTEN	2	20	Bart clogged the sink and then he unclogged it	Marge straightened the picture and then she unstraight it	1	1	0	5	1	4	0	0	0	945	0	6.85224	5.93	13.4161	-0.69	bend (12)
16	3to4	B	STRAIGHTEN	1	3	Homer clipped the papers together and then he unclipped them	Marge straightened the picture and then she got it off	0	0	0	3	3	0	0	0	0	945	0	6.85224	5.93	13.4161	-0.69	bend (12)
17	3to4	B	STRAIGHTEN	2	24	Marge loaded the basket and then she unloaded it	Marge straightened the picture and then she unstraightened it	1	0	1	3	5	-2	0	0	0	945	0	6.85224	5.93	13.4161	-0.69	bend (12)
18	3to4	B	STRAIGHTEN	2	19	Marge folded her arms and then she unfolded them	Marge straightened the picture and then she got it down	0	0	1	1	5	-4	0	0	0	945	0	6.85224	5.93	13.4161	-0.69	bend (12)
19	3to4	B	STRAIGHTEN	2	23	Homer corked the bottle and then he uncorked it	Marge straightened the picture and then she and then she put it back on the side again	0	0	1	1	3	-2	0	0	0	945	0	6.85224	5.93	13.4161	-0.69	bend (12)
20	3to4	B	STRAIGHTEN	2	15	Homer veiled the bride and then he unveiled it	Marge straightened the picture and then she put it on the wall	NA	0	1	2	5	-3	0	0	0	945	0	6.85224	5.93	13.4161	-0.69	bend (12)
31	5to6	B	STRAIGHTEN	2	19	Homer bolted the door and then he unbolted it	Marge straightened the picture and then she unstraightened it	1	0	0	2	2	0	0	0	0	945	0	6.85224	5.93	13.4161	-0.69	bend (12)
32	5to6	B	STRAIGHTEN	2	19	Bart linked the railway tracks and then he unlinked them	Marge straightened the picture and then she unstraightened it	1	0	1	2	4	-2	0	0	0	945	0	6.85224	5.93	13.4161	-0.69	bend (12)
33	5to6	B	STRAIGHTEN	2	23	Marge screwed the top on the container and then she unscrewed it	Marge straightened the picture and then she unstraightened the picture	1	1	1	4	5	-1	0	0	0	945	0	6.85224	5.93	13.4161	-0.69	bend (12)
34	5to6	B	STRAIGHTEN	2	18	Homer bolted the door and then he unbolted it	Marge straightened the picture and then she unstraightened it	1	1	1	5	4	1	0	0	0	945	0	6.85224	5.93	13.4161	-0.69	bend (12)
35	5to6	B	STRAIGHTEN	2	20	Bart clogged the sink and then he unclogged it	Marge straightened the picture and then she put it back on the wall	0	1	0	5	2	3	0	0	0	945	0	6.85224	5.93	13.4161	-0.69	bend (12)
36	5to6	B	STRAIGHTEN	1	3	Homer clipped the papers together and then he unclipped them	Marge straightened the picture and then she unstraightened the picture	1	0	1	3	4	-1	0	0	0	945	0	6.85224	5.93	13.4161	-0.69	bend (12)
37	5to6	B	STRAIGHTEN	2	24	Marge loaded the basket and then she unloaded it	Marge straightened the picture and then she unstraightened it	1	1	1	5	5	0	0	0	0	945	0	6.85224	5.93	13.4161	-0.69	bend (12)
38	5to6	B	STRAIGHTEN	2	19	Marge folded her arms and then she unfolded them	Marge straightened the picture and then she unstraightened it	1	1	1	5	4	1	0	0	0	945	0	6.85224	5.93	13.4161	-0.69	bend (12)
39	5to6	B	STRAIGHTEN	2	23	Homer corked the bottle and then he uncorked it	Marge straightened the picture and then she unstraightened it	1	1	1	3	4	-1	0	0	0	945	0	6.85224	5.93	13.4161	-0.69	bend (12)
40	5to6	B	STRAIGHTEN	2	15	Homer veiled the bride and then he unveiled it	Marge straightened the picture and then she unstraightened	1	1	1	5	5	0	0	0	0	945	0	6.85224	5.93	13.4161	-0.69	bend (12)
11	3to4	B	TIE	2	21	Marge crumpled the paper and then she uncrumpled it	Lisa tied her shoelaces and then she unloosened them	0	0	0	2	2	0	1	1	51	4033	3.95124	8.30251	5.6	15.2872	0.42	loosen (6)
12	3to4	B	TIE	2	14	Lisa rolled the newspaper and then she unrolled it	Lisa tied her shoelaces and then she undone it EXP: undone what? CHI: her laces	0	1	1	5	5	0	1	1	51	4033	3.95124	8.30251	5.6	15.2872	0.42	loosen (6)
13	3to4	B	TIE	1	1	Lisa braided her hair and then she unbraided it	Lisa tied her shoelaces and then she I don’t know. EXP: Lisa tied her shoelaces and then she? CHI: take her shoelaces that way	NA	1	1	4	4	0	1	1	51	4033	3.95124	8.30251	5.6	15.2872	0.42	loosen (6)
14	3to4	B	TIE	1	9	Lisa curled her eyelashes and then she uncurled them	Lisa tied her shoelaces and then she strapped them up…tangled them back together..tangled them out again	0	1	1	5	5	0	1	1	51	4033	3.95124	8.30251	5.6	15.2872	0.42	loosen (6)
15	3to4	B	TIE	2	15	Homer bolted the door and then he unbolted it	Lisa tied her shoelaces and then she untied them	1	0	1	3	4	-1	1	1	51	4033	3.95124	8.30251	5.6	15.2872	0.42	loosen (6)
16	3to4	B	TIE	1	5	Bart clenched his fist and then he unclenched it	Lisa tied her shoelaces and then she didn’t tie her shoelaces	0	1	0	4	3	1	1	1	51	4033	3.95124	8.30251	5.6	15.2872	0.42	loosen (6)
17	3to4	B	TIE	1	7	Lisa braided her hair and then she unbraided it	Lisa tied her shoelaces and then she untied it	1	1	1	3	4	-1	1	1	51	4033	3.95124	8.30251	5.6	15.2872	0.42	loosen (6)
18	3to4	B	TIE	1	3	Homer latched the gate and then he unlatched it	Lisa tied her shoelaces and then she got her shoe laces off	0	1	0	5	3	2	1	1	51	4033	3.95124	8.30251	5.6	15.2872	0.42	loosen (6)
19	3to4	B	TIE	1	6	Marge crumpled the paper and then she uncrumpled it	Lisa tied her shoelaces and then she put her shoelaces long again	0	0	0	2	2	0	1	1	51	4033	3.95124	8.30251	5.6	15.2872	0.42	loosen (6)
20	3to4	B	TIE	1	1	Marge reeled the cotton and then she unreeled it	Lisa tied her shoelaces and then she undid it	0	1	1	5	3	2	1	1	51	4033	3.95124	8.30251	5.6	15.2872	0.42	loosen (6)
31	5to6	B	TIE	2	21	Marge crumpled the paper and then she uncrumpled it	Lisa tied her shoelaces and then she untied them	1	1	1	4	5	-1	1	1	51	4033	3.95124	8.30251	5.6	15.2872	0.42	loosen (6)
32	5to6	B	TIE	2	14	Lisa rolled the newspaper and then she unrolled it	Lisa tied her shoelaces and then she untied them	1	1	0	4	3	1	1	1	51	4033	3.95124	8.30251	5.6	15.2872	0.42	loosen (6)
33	5to6	B	TIE	1	1	Lisa braided her hair and then she unbraided it	Lisa tied her shoelaces and then she untied her shoelaces	1	1	1	5	5	0	1	1	51	4033	3.95124	8.30251	5.6	15.2872	0.42	loosen (6)
34	5to6	B	TIE	1	9	Lisa curled her eyelashes and then she uncurled them	Lisa tied her shoelaces and then she untied them	1	1	1	5	4	1	1	1	51	4033	3.95124	8.30251	5.6	15.2872	0.42	loosen (6)
35	5to6	B	TIE	2	15	Homer bolted the door and then he unbolted it	Lisa tied her shoelaces and then she undid them	0	1	1	5	4	1	1	1	51	4033	3.95124	8.30251	5.6	15.2872	0.42	loosen (6)
36	5to6	B	TIE	1	5	Bart clenched his fist and then he unclenched it	Lisa tied her shoelaces and then she untied her shoelaces	1	1	1	5	3	2	1	1	51	4033	3.95124	8.30251	5.6	15.2872	0.42	loosen (6)
37	5to6	B	TIE	1	7	Lisa braided her hair and then she unbraided it	Lisa tied her shoelaces and then she untied them	1	1	1	4	5	-1	1	1	51	4033	3.95124	8.30251	5.6	15.2872	0.42	loosen (6)
38	5to6	B	TIE	1	3	Homer latched the gate and then he unlatched it	Lisa tied her shoelaces and then she untied them	1	1	1	3	5	-2	1	1	51	4033	3.95124	8.30251	5.6	15.2872	0.42	loosen (6)
39	5to6	B	TIE	1	6	Marge crumpled the paper and then she uncrumpled it	Lisa tied her shoelaces and then she undid them	0	1	1	4	4	0	1	1	51	4033	3.95124	8.30251	5.6	15.2872	0.42	loosen (6)
40	5to6	B	TIE	1	1	Marge reeled the cotton and then she unreeled it	Lisa tied her shoelaces and then she undid them	0	1	1	5	5	0	1	1	51	4033	3.95124	8.30251	5.6	15.2872	0.42	loosen (6)
11	3to4	B	TIGHTEN	2	17	Homer latched the gate and then he unlatched it	Homer tightened the screws and then he put it down (she means them)	NA	0	0	1	1	0	1	0	1	1423	0.693147	7.26123	6.4	15.2872	1.12	loosen (14)
12	3to4	B	TIGHTEN	2	20	Bart hooked the picture on the wall and then unhooked it	Homer tightened the screws and then he unscrewed it	0	1	1	5	4	1	1	0	1	1423	0.693147	7.26123	6.4	15.2872	1.12	loosen (14)
13	3to4	B	TIGHTEN	2	17	Homer latched the gate and then he unlatched it	Homer tightened the screws and then he did them up and then leeved them	0	0	0	2	2	0	1	0	1	1423	0.693147	7.26123	6.4	15.2872	1.12	loosen (14)
14	3to4	B	TIGHTEN	2	21	Marge reeled the cotton and then she unreeled it	Homer tightened the screws and then he pulled the screws out	0	0	0	1	1	0	1	0	1	1423	0.693147	7.26123	6.4	15.2872	1.12	loosen (14)
15	3to4	B	TIGHTEN	1	4	Marge reeled the cotton and then she unreeled it	Homer tightened the screws and then he untied them	0	1	1	5	5	0	1	0	1	1423	0.693147	7.26123	6.4	15.2872	1.12	loosen (14)
16	3to4	B	TIGHTEN	2	21	Homer bolted the door and then he unbolted it	Homer tightened the screws and then he didn’t tighten the screws	0	1	0	5	3	2	1	0	1	1423	0.693147	7.26123	6.4	15.2872	1.12	loosen (14)
17	3to4	B	TIGHTEN	1	9	Marge reeled the cotton and then she unreeled it	Homer tightened the screws and then he untightened it	1	0	0	3	1	2	1	0	1	1423	0.693147	7.26123	6.4	15.2872	1.12	loosen (14)
18	3to4	B	TIGHTEN	1	12	Homer corked the bottle and then he uncorked it	Homer tightened the screws and then he got it off the screws EXP: what happened to the screws? CHI: rolled it up	0	1	0	3	1	2	1	0	1	1423	0.693147	7.26123	6.4	15.2872	1.12	loosen (14)
19	3to4	B	TIGHTEN	1	12	Homer clipped the papers together and then he unclipped them	Homer tightened the screws and then he untightened them	1	1	1	5	3	2	1	0	1	1423	0.693147	7.26123	6.4	15.2872	1.12	loosen (14)
20	3to4	B	TIGHTEN	1	8	Marge folded her arms and then she unfolded them	Homer tightened the screws and then he tightened (EXP REPEATS STEM) CHI: Went Up EXP: What went up CHI: The screws	NA	0	1	2	4	-2	1	0	1	1423	0.693147	7.26123	6.4	15.2872	1.12	loosen (14)
31	5to6	B	TIGHTEN	2	17	Homer latched the gate and then he unlatched it	Homer tightened the screws and then he untightened the screws	1	1	1	5	4	1	1	0	1	1423	0.693147	7.26123	6.4	15.2872	1.12	loosen (14)
32	5to6	B	TIGHTEN	2	20	Bart hooked the picture on the wall and then unhooked it	Homer tightened the screws and then he untightened it	1	1	1	4	3	1	1	0	1	1423	0.693147	7.26123	6.4	15.2872	1.12	loosen (14)
33	5to6	B	TIGHTEN	2	17	Homer latched the gate and then he unlatched it	Homer tightened the screws and then he untightened the screws	1	1	1	5	5	0	1	0	1	1423	0.693147	7.26123	6.4	15.2872	1.12	loosen (14)
34	5to6	B	TIGHTEN	2	21	Marge reeled the cotton and then she unreeled it	Homer tightened the screws and then he untightened them	1	1	1	5	4	1	1	0	1	1423	0.693147	7.26123	6.4	15.2872	1.12	loosen (14)
35	5to6	B	TIGHTEN	1	4	Marge reeled the cotton and then she unreeled it	Homer tightened the screws and then he then they came back up EXP: what came back up? CHI: he put them back up	0	1	1	5	5	0	1	0	1	1423	0.693147	7.26123	6.4	15.2872	1.12	loosen (14)
36	5to6	B	TIGHTEN	2	21	Homer bolted the door and then he unbolted it	Homer tightened the screws and then he untightened the screws	1	1	1	4	4	0	1	0	1	1423	0.693147	7.26123	6.4	15.2872	1.12	loosen (14)
37	5to6	B	TIGHTEN	1	9	Marge reeled the cotton and then she unreeled it	Homer tightened the screws and then he untightened the screws	1	1	1	5	5	0	1	0	1	1423	0.693147	7.26123	6.4	15.2872	1.12	loosen (14)
38	5to6	B	TIGHTEN	1	12	Homer corked the bottle and then he uncorked it	Homer tightened the screws and then he untightened them	1	1	1	5	5	0	1	0	1	1423	0.693147	7.26123	6.4	15.2872	1.12	loosen (14)
39	5to6	B	TIGHTEN	1	12	Homer clipped the papers together and then he unclipped them	Homer tightened the screws and then he unscrewed 'em	0	1	1	3	4	-1	1	0	1	1423	0.693147	7.26123	6.4	15.2872	1.12	loosen (14)
40	5to6	B	TIGHTEN	1	8	Marge folded her arms and then she unfolded them	Homer tightened the screws and then he untightened the screws	1	1	1	3	5	-2	1	0	1	1423	0.693147	7.26123	6.4	15.2872	1.12	loosen (14)
1	3to4	A	VEIL	2	23	Lisa bandaged her arm and then she unbandaged it	Homer veiled the bride and then he unveiled it	1	0	0	1	1	0	1	1	884	129	6.78559	4.86753	4.87	20.2081	0.02	reveal (9)
2	3to4	A	VEIL	2	13	Bart masked the cat and then he unmasked it	Homer veiled the bride and then he unveiled her	1	0	1	1	4	-3	1	1	884	129	6.78559	4.86753	4.87	20.2081	0.02	reveal (9)
3	3to4	A	VEIL	2	14	Lisa strapped on her watch and then she unstrapped it	Homer veiled the bride and then he unveiled the bride	1	1	1	3	3	0	1	1	884	129	6.78559	4.86753	4.87	20.2081	0.02	reveal (9)
4	3to4	A	VEIL	1	4	Homer packed his case and then he unpacked it	Homer veiled the bride and then he didn’t veil it	0	1	1	5	4	1	1	1	884	129	6.78559	4.86753	4.87	20.2081	0.02	reveal (9)
5	3to4	A	VEIL	1	3	Homer packed his case and then he unpacked it	Homer veiled the bride and then he turned it round again (kid thinks hes turned the bride around) EXP: lets do that again (exp explains concept of veil and repeats stem) So what did Homer do to this? CHI: taked it off	NA	0	0	2	2	0	1	1	884	129	6.78559	4.86753	4.87	20.2081	0.02	reveal (9)
6	3to4	A	VEIL	1	2	Bart clenched his fist and then he unclinched it	Homer veiled the bride and then he unveiled the bride	1	0	0	3	2	1	1	1	884	129	6.78559	4.86753	4.87	20.2081	0.02	reveal (9)
7	3to4	A	VEIL	2	16	Marge coiled the rope and then she uncoiled it	Homer veiled the bride and then he unveiled the bride	1	1	0	4	2	2	1	1	884	129	6.78559	4.86753	4.87	20.2081	0.02	reveal (9)
8	3to4	A	VEIL	2	15	Homer buckled his belt and then he unbuckled it	Homer veiled the bride and then he Whats Homer done to the bride? (EXP repeats stem and explains cartoon) CHI: unveiled it	1	0	0	2	1	1	1	1	884	129	6.78559	4.86753	4.87	20.2081	0.02	reveal (9)
9	3to4	A	VEIL	1	10	Bart linked the railway tracks and then he unlinked them	Homer veiled the bride and then he put it back on again	0	0	1	2	3	-1	1	1	884	129	6.78559	4.86753	4.87	20.2081	0.02	reveal (9)
10	3to4	A	VEIL	1	11	Homer snapped the lego bricks together and then he unsnapped them apart	Homer veiled the bride and then he unveiled the bride	1	0	0	1	1	0	1	1	884	129	6.78559	4.86753	4.87	20.2081	0.02	reveal (9)
21	5to6	A	VEIL	2	23	Lisa bandaged her arm and then she unbandaged it	Homer veiled the bride and then he unveiled the bride	1	1	1	4	5	-1	1	1	884	129	6.78559	4.86753	4.87	20.2081	0.02	reveal (9)
22	5to6	A	VEIL	2	13	Bart masked the cat and then he unmasked it	Homer veiled the bride and then he turned it (EXP REPEATS WHOLE TARGET) EXP: Whats he done to her? CHI: got her arms in front	NA	1	0	3	1	2	1	1	884	129	6.78559	4.86753	4.87	20.2081	0.02	reveal (9)
23	5to6	A	VEIL	2	14	Lisa strapped on her watch and then she unstrapped it	Homer veiled the bride and then he unveiled it	1	1	1	4	4	0	1	1	884	129	6.78559	4.86753	4.87	20.2081	0.02	reveal (9)
24	5to6	A	VEIL	1	4	Homer packed his case and then he unpacked it	Homer veiled the bride and then he unveiled the bride	1	1	0	3	1	2	1	1	884	129	6.78559	4.86753	4.87	20.2081	0.02	reveal (9)
25	5to6	A	VEIL	1	3	Homer packed his case and then he unpacked it	Homer veiled the bride and then he unveiled the bride	1	1	1	5	5	0	1	1	884	129	6.78559	4.86753	4.87	20.2081	0.02	reveal (9)
26	5to6	A	VEIL	1	2	Bart clenched his fist and then he unclinched it	Homer veiled the bride and then he unveiled the bride	1	1	1	5	5	0	1	1	884	129	6.78559	4.86753	4.87	20.2081	0.02	reveal (9)
27	5to6	A	VEIL	2	16	Marge coiled the rope and then she uncoiled it	Homer veiled the bride and then he unveiled the bride	1	1	1	3	5	-2	1	1	884	129	6.78559	4.86753	4.87	20.2081	0.02	reveal (9)
28	5to6	A	VEIL	2	15	Homer buckled his belt and then he unbuckled it	Homer veiled the bride and then he unveiled it	1	1	0	4	1	3	1	1	884	129	6.78559	4.86753	4.87	20.2081	0.02	reveal (9)
29	5to6	A	VEIL	1	10	Bart linked the railway tracks and then he unlinked them	Homer veiled the bride and then he unveiled the bride	1	1	0	5	2	3	1	1	884	129	6.78559	4.86753	4.87	20.2081	0.02	reveal (9)
30	5to6	A	VEIL	1	11	Homer snapped the lego bricks together and then he unsnapped them apart	Homer veiled the bride and then he unveiled the bride	1	1	1	4	5	-1	1	1	884	129	6.78559	4.86753	4.87	20.2081	0.02	reveal (9)
11	3to4	B	WRAP	2	23	Bart buttoned his shirt and then he unbuttoned it	Homer wrapped the present and then he took it back off	0	1	0	4	3	1	1	1	49	2292	3.91202	7.73762	5.33	18.9719	1.65	open (12)
12	3to4	B	WRAP	1	1	Marge zipped her coat and then she unzipped it	Homer wrapped the present and then he undone it EXP: what did he do? CHI: Take it off	0	1	1	5	5	0	1	1	49	2292	3.91202	7.73762	5.33	18.9719	1.65	open (12)
13	3to4	B	WRAP	2	19	Homer veiled the bride and then he unveiled it	Homer wrapped the present and then he took it back out	0	1	1	5	4	1	1	1	49	2292	3.91202	7.73762	5.33	18.9719	1.65	open (12)
14	3to4	B	WRAP	2	17	Lisa locked the door and then she unlocked it	Homer wrapped the present and then he taked the wrapper off	0	1	1	5	5	0	1	1	49	2292	3.91202	7.73762	5.33	18.9719	1.65	open (12)
15	3to4	B	WRAP	1	11	Lisa curled her eyelashes and then she uncurled them	Homer wrapped the present and then he unwrapped it	1	1	1	4	5	-1	1	1	49	2292	3.91202	7.73762	5.33	18.9719	1.65	open (12)
16	3to4	B	WRAP	2	13	Marge screwed the top on the container and then she unscrewed it	Homer wrapped the present and then he got it off	0	1	0	4	3	1	1	1	49	2292	3.91202	7.73762	5.33	18.9719	1.65	open (12)
17	3to4	B	WRAP	1	11	Homer clipped the papers together and then he unclipped them	Homer wrapped the present and then he unwrapped it	1	1	1	4	3	1	1	1	49	2292	3.91202	7.73762	5.33	18.9719	1.65	open (12)
18	3to4	B	WRAP	1	1	Bart buttoned his shirt and then he unbuttoned it	Homer wrapped the present and then he get it off	0	0	0	1	3	-2	1	1	49	2292	3.91202	7.73762	5.33	18.9719	1.65	open (12)
19	3to4	B	WRAP	1	11	Lisa rolled the newspaper and then she unrolled it	Homer wrapped the present and then he got it off EXP: Got what off? CHI: Got the wrapper off	0	0	0	3	3	0	1	1	49	2292	3.91202	7.73762	5.33	18.9719	1.65	open (12)
20	3to4	B	WRAP	1	10	Bart clenched his fist and then he unclenched it	Homer wrapped the present and then he unwrapp-take it off	0	1	0	5	3	2	1	1	49	2292	3.91202	7.73762	5.33	18.9719	1.65	open (12)
31	5to6	B	WRAP	2	23	Bart buttoned his shirt and then he unbuttoned it	Homer wrapped the present and then he unwrapped it	1	1	1	5	5	0	1	1	49	2292	3.91202	7.73762	5.33	18.9719	1.65	open (12)
32	5to6	B	WRAP	1	1	Marge zipped her coat and then she unzipped it	Homer wrapped the present and then he unwrapped it	1	1	1	5	5	0	1	1	49	2292	3.91202	7.73762	5.33	18.9719	1.65	open (12)
33	5to6	B	WRAP	2	19	Homer veiled the bride and then he unveiled it	Homer wrapped the present and then he unwrapped the present	1	0	1	2	5	-3	1	1	49	2292	3.91202	7.73762	5.33	18.9719	1.65	open (12)
34	5to6	B	WRAP	2	17	Lisa locked the door and then she unlocked it	Homer wrapped the present and then he unwrapped it	1	1	1	5	5	0	1	1	49	2292	3.91202	7.73762	5.33	18.9719	1.65	open (12)
35	5to6	B	WRAP	1	11	Lisa curled her eyelashes and then she uncurled them	Homer wrapped the present and then he unwrapped it	1	1	0	3	3	0	1	1	49	2292	3.91202	7.73762	5.33	18.9719	1.65	open (12)
36	5to6	B	WRAP	2	13	Marge screwed the top on the container and then she unscrewed it	Homer wrapped the present and then he unwrapped the present	1	1	1	4	4	0	1	1	49	2292	3.91202	7.73762	5.33	18.9719	1.65	open (12)
37	5to6	B	WRAP	1	11	Homer clipped the papers together and then he unclipped them	Homer wrapped the present and then he unwrapped the present	1	1	1	5	5	0	1	1	49	2292	3.91202	7.73762	5.33	18.9719	1.65	open (12)
38	5to6	B	WRAP	1	1	Bart buttoned his shirt and then he unbuttoned it	Homer wrapped the present and then he unwrapped it	1	1	1	5	5	0	1	1	49	2292	3.91202	7.73762	5.33	18.9719	1.65	open (12)
39	5to6	B	WRAP	1	11	Lisa rolled the newspaper and then she unrolled it	Homer wrapped the present and then he unwrapped it	1	1	1	5	4	1	1	1	49	2292	3.91202	7.73762	5.33	18.9719	1.65	open (12)
40	5to6	B	WRAP	1	10	Bart clenched his fist and then he unclenched it	Homer wrapped the present and then he unwrapped the present	1	1	1	5	3	2	1	1	49	2292	3.91202	7.73762	5.33	18.9719	1.65	open (12)
1	3to4	A	ZIP	1	11	Bart chained the dog to the post and then he unchained it	Marge zipped her coat and then she unzipped it	1	1	1	5	5	0	1	1	80	250	4.39445	5.52545	4.93	19.2416	0.61	open (8)
2	3to4	A	ZIP	2	21	Lisa bandaged her arm and then she unbandaged it	Marge zipped her coat and then she unzipped it	1	1	0	5	2	3	1	1	80	250	4.39445	5.52545	4.93	19.2416	0.61	open (8)
3	3to4	A	ZIP	2	18	Marge folded her arms and then she unfolded them	Marge zipped her coat and then she unzipped it	1	1	0	4	2	2	1	1	80	250	4.39445	5.52545	4.93	19.2416	0.61	open (8)
4	3to4	A	ZIP	1	12	Bart linked the railway tracks and then he unlinked them	Marge zipped her coat and then she unzipped it	1	1	1	5	5	0	1	1	80	250	4.39445	5.52545	4.93	19.2416	0.61	open (8)
5	3to4	A	ZIP	2	14	Marge coiled the rope and then she uncoiled it	Marge zipped her coat and then she zipped it down	0	1	1	4	4	0	1	1	80	250	4.39445	5.52545	4.93	19.2416	0.61	open (8)
6	3to4	A	ZIP	2	17	Lisa bandaged her arm and then she unbandaged it	Marge zipped her coat and then she unzipped up her coat	1	0	0	3	1	2	1	1	80	250	4.39445	5.52545	4.93	19.2416	0.61	open (8)
7	3to4	A	ZIP	2	22	Bart laced his shoes and then he unlaced them	Marge zipped her coat and then she unzipped it	1	0	1	2	5	-3	1	1	80	250	4.39445	5.52545	4.93	19.2416	0.61	open (8)
8	3to4	A	ZIP	1	7	Lisa curled her eyelashes and then she uncurled them	Marge zipped her coat and then she unzipped it	1	1	1	4	5	-1	1	1	80	250	4.39445	5.52545	4.93	19.2416	0.61	open (8)
9	3to4	A	ZIP	1	1	Bart clogged the sink and then he unclogged it	Marge zipped her coat and then she undone it EXP: Undone what? CHI: Undone the zip	0	1	1	5	5	0	1	1	80	250	4.39445	5.52545	4.93	19.2416	0.61	open (8)
10	3to4	A	ZIP	2	22	Marge folded her arms and then she unfolded them	Marge zipped her coat and then she unzipped it	1	1	1	5	5	0	1	1	80	250	4.39445	5.52545	4.93	19.2416	0.61	open (8)
21	5to6	A	ZIP	1	11	Bart chained the dog to the post and then he unchained it	Marge zipped up her coat and then she unzipped it	1	1	1	5	5	0	1	1	80	250	4.39445	5.52545	4.93	19.2416	0.61	open (8)
22	5to6	A	ZIP	2	21	Lisa bandaged her arm and then she unbandaged it	Marge zipped her coat and then she undone it EXP: did what? Chi: she zipped it down	0	1	1	4	5	-1	1	1	80	250	4.39445	5.52545	4.93	19.2416	0.61	open (8)
23	5to6	A	ZIP	2	18	Marge folded her arms and then she unfolded them	Marge zipped her coat and then she unzipped it	1	1	1	5	5	0	1	1	80	250	4.39445	5.52545	4.93	19.2416	0.61	open (8)
24	5to6	A	ZIP	1	12	Bart linked the railway tracks and then he unlinked them	Marge zipped her coat and then she unzipped her coat	1	1	1	5	5	0	1	1	80	250	4.39445	5.52545	4.93	19.2416	0.61	open (8)
25	5to6	A	ZIP	2	14	Marge coiled the rope and then she uncoiled it	Marge zipped up her coat and then she unzipped her coat	1	1	1	5	5	0	1	1	80	250	4.39445	5.52545	4.93	19.2416	0.61	open (8)
26	5to6	A	ZIP	2	17	Lisa bandaged her arm and then she unbandaged it	Marge zipped her coat and then she unzipped it	1	1	1	5	4	1	1	1	80	250	4.39445	5.52545	4.93	19.2416	0.61	open (8)
27	5to6	A	ZIP	2	22	Bart laced his shoes and then he unlaced them	Marge zipped her coat and then she unzipped it	1	1	0	5	2	3	1	1	80	250	4.39445	5.52545	4.93	19.2416	0.61	open (8)
28	5to6	A	ZIP	1	7	Lisa curled her eyelashes and then she uncurled them	Marge zipped her coat and then she unzipped it	1	1	1	5	4	1	1	1	80	250	4.39445	5.52545	4.93	19.2416	0.61	open (8)
29	5to6	A	ZIP	1	1	Bart clogged the sink and then he unclogged it	Marge zipped her coat and then she Marge unzipped her coat	1	1	1	5	5	0	1	1	80	250	4.39445	5.52545	4.93	19.2416	0.61	open (8)
30	5to6	A	ZIP	2	22	Marge folded her arms and then she unfolded them	Marge zipped her coat and then she unzipped it	1	1	1	5	4	1	1	1	80	250	4.39445	5.52545	4.93	19.2416	0.61	open (8)
